# Supplementary material for: Comparative analysis of DNA methylome and transcriptome of skeletal muscle in lean-, obese-, and mini-type pigs
Source: Sci Rep. 2017 Jan 3;7:39883. doi: 10.1038/srep39883 (PMC5206674; doi:10.1038/srep39883)
Supplement: Supplementary Tables [file srep39883-s2.xls]

## Sheet: Table S1
Table S1. Differentially methylated regions between Tongcheng and Landrace pigs.
Chromosome	Start	End	T_RPKM	L_RPKM	logFC	p.value	FDR	Feature	Associated gene	Gene_symbol
chr1	8981251	8981750	0.362429	4.16753	3.51065	1.37e-10	0.00118722	3utr	ENSSSCG00000004040	SLC22A2
chr1	19295501	19296000	2.17457	7.98776	1.89894	2.52e-10	0.00218624	3utr	ENSSSCG00000028974	UST
chr11	74889501	74890000	0.99668	6.33811	2.68254	4.29e-12	3.72e-05	3utr	ENSSSCG00000009513	SLC15A1
chr12	6596501	6596750	3.17125	11.287	1.85517	2.14e-13	1.85e-06	3utr	ENSSSCG00000017235	CH242-307O4.3
chr13	143076001	143076250	3.35247	9.72423	1.56048	1.98e-09	0.0171771	3utr	ENSSSCG00000021918	CEP19
chr14	52423001	52423250	0.271822	4.94894	4.15868	1.27e-13	1.1e-06	3utr	ENSSSCG00000010044	IGLC
chr17	21816501	21817000	1.17789	9.02964	2.95387	1.85e-18	1.6e-11	3utr	ENSSSCG00000007064	MKKS
chr17	42116501	42116750	1.90275	7.55364	2.01002	1.78e-10	0.0015402	3utr	ENSSSCG00000007268	E2F1
chr17	53254501	53254750	0.271822	3.47294	3.64907	3.12e-09	0.027063	3utr	ENSSSCG00000007401	SDC4
chr2	3782001	3782250	0.0906073	3.73341	5.22824	5.34e-12	4.63e-05	3utr	ENSSSCG00000012905	TMEM134
chr2	7648501	7648750	0.271822	3.73341	3.75309	4.81e-10	0.00416456	3utr	ENSSSCG00000013054
chr9	49273751	49274000	0.906073	5.46988	2.6063	2.87e-10	0.0024906	3utr	ENSSSCG00000015068	APOA4
chr9	50378751	50379000	0.906073	5.03576	2.48725	4.27e-09	0.0369713	3utr	ENSSSCG00000015085	IL10RA
chrX	14286751	14287250	1.08729	6.59858	2.61635	2.99e-12	2.59e-05	3utr	ENSSSCG00000029764	TXLNG
chrX	14289501	14289750	2.4464	8.07458	1.74541	1.92e-09	0.0166643	3utr	ENSSSCG00000012149	RBBP7
chrX	14295001	14295500	0.906073	5.90399	2.71627	1.84e-11	0.000159312	3utr	ENSSSCG00000012149	RBBP7
chrX	16492001	16492250	2.26518	8.1614	1.87133	2.39e-10	0.00206702	3utr	ENSSSCG00000012157	PHKA2
chrX	37263251	37263500	2.99004	9.29011	1.65915	9.44e-10	0.00817892	3utr	ENSSSCG00000023642	XK
chrX	44804251	44804500	0	2.69153	7.94305	9.53e-10	0.00825914	3utr	ENSSSCG00000026984	CXorf36
chrX	47321001	47321500	7.4298	16.6701	1.19195	1.08e-10	0.000932458	3utr	ENSSSCG00000012279	ELK1
chrX	48084001	48084750	0.181215	4.51482	4.58325	1.75e-13	1.52e-06	3utr	ENSSSCG00000012292	SYP
chrX	64673751	64674000	0	2.69153	7.94305	9.53e-10	0.00825914	3utr	ENSSSCG00000012397	IL2RG
chrX	126462001	126462250	2.62761	8.33505	1.68851	5.17e-09	0.0448252	3utr	ENSSSCG00000012685	FAM122B
chrX	127541001	127541500	1.90275	7.29317	1.95947	7.34e-10	0.00636153	3utr	ENSSSCG00000025438	VGLL1
chrX	141920751	141921000	3.08065	9.11646	1.58905	4.34e-09	0.0375856	3utr	ENSSSCG00000012769	ATP2B3
chrX	142264001	142264250	4.53036	11.4607	1.36412	3.11e-09	0.0269234	3utr	ENSSSCG00000012794	TMEM187
chrX	142283001	142283500	1.72154	6.94588	2.03269	7.79e-10	0.00675034	3utr	ENSSSCG00000012795	IRAK1
chr14	40084501	40084750	0.543644	4.60164	3.08276	1.85e-10	0.0016046	5utr	ENSSSCG00000009866
chr5	24099751	24100000	1.81215	6.77223	1.92269	4.97e-09	0.0430951	5utr	ENSSSCG00000000414
chr8	43401001	43401250	2.99004	8.94281	1.60425	4.91e-09	0.0425459	5utr	ENSSSCG00000023774	Metazoa_SRP
chrX	13306251	13306500	0.181215	4.16753	4.46807	2.39e-12	2.07e-05	5utr	ENSSSCG00000030283	ZRSR2
chrX	44313751	44314000	1.72154	6.77223	1.99623	2.02e-09	0.0175319	5utr	ENSSSCG00000028584	CH242-517A18.1
chrX	48175751	48176000	0	3.29929	8.2357	7.54e-12	6.53e-05	5utr	ENSSSCG00000022584	PPP1R3F
chrX	48208001	48208250	3.26186	9.55058	1.57391	2.25e-09	0.0195116	5utr	ENSSSCG00000028340
chrX	50696251	50696500	0	3.12564	8.15797	3e-11	0.000260315	5utr	ENSSSCG00000012318	MAGED1
chrX	58402001	58402250	0	2.77835	7.98867	4.77e-10	0.0041363	5utr	ENSSSCG00000012366	LAS1L
chrX	64856001	64856250	0.271822	3.47294	3.64907	3.12e-09	0.027063	5utr	ENSSSCG00000031020	CH242-239N4.2
chrX	97044251	97044500	0	2.69153	7.94305	9.53e-10	0.00825914	5utr	ENSSSCG00000012508	ARMCX6
chrX	98353501	98353750	0	2.77835	7.98867	4.77e-10	0.0041363	5utr	ENSSSCG00000012534	MORF4L2
chrX	102730751	102731000	0	2.77835	7.98867	4.77e-10	0.0041363	5utr	ENSSSCG00000012564	MID2
chrX	102988751	102989000	0	2.86517	8.0329	2.39e-10	0.00207162	5utr	ENSSSCG00000012568
chrX	104379501	104379750	0.724858	4.51482	2.6476	5.46e-09	0.0472892	5utr	ENSSSCG00000012576	CHRDL1
chrX	112668751	112669250	0	4.25435	8.60141	3.77e-15	3.27e-08	5utr	ENSSSCG00000030833	MCTS1
chrX	115592001	115592250	0.362429	4.16753	3.51065	1.37e-10	0.00118722	5utr	ENSSSCG00000012638	GRIA3
chrX	127252501	127252750	2.89943	10.0715	1.81976	9.26e-12	8.02e-05	5utr	ENSSSCG00000012699	FHL1
chr1	8981251	8981750	0.362429	4.16753	3.51065	1.37e-10	0.00118722	exon	ENSSSCG00000004040	SLC22A2
chr1	19295501	19296000	2.17457	7.98776	1.89894	2.52e-10	0.00218624	exon	ENSSSCG00000028974	UST
chr1	106509001	106509250	0.362429	4.16753	3.51065	1.37e-10	0.00118722	exon	ENSSSCG00000004503
chr1	147293001	147293250	0.815466	10.8529	3.74342	7.46e-27	6.47e-20	exon	ENSSSCG00000030198
chr10	24057251	24057500	0.634251	4.34117	2.78067	4.43e-09	0.0384043	exon	ENSSSCG00000010892	KCNT2
chr10	40433751	40434000	4.53036	12.3289	1.46938	7.27e-11	0.000630077	exon	ENSSSCG00000021915
chr11	4038251	4038500	3.80551	14.8468	1.98813	1.1e-18	9.55e-12	exon	ENSSSCG00000009302	USP12
chr11	74632251	74632500	0.543644	5.38305	3.30854	1.61e-12	1.4e-05	exon	ENSSSCG00000009512
chr11	74889501	74890000	0.99668	6.33811	2.68254	4.29e-12	3.72e-05	exon	ENSSSCG00000009513	SLC15A1
chr12	6596501	6596750	3.17125	11.287	1.85517	2.14e-13	1.85e-06	exon	ENSSSCG00000017235	CH242-307O4.3
chr12	14075501	14075750	3.62429	9.9847	1.48646	4.33e-09	0.0375189	exon	ENSSSCG00000017273	PSMD12
chr12	28502751	28503250	1.72154	9.29011	2.45166	9.28e-16	8.05e-09	exon	ENSSSCG00000021572
chr13	90214001	90214250	0	3.12564	8.15797	3e-11	0.000260315	exon	ENSSSCG00000011673
chr13	143076001	143076250	3.35247	9.72423	1.56048	1.98e-09	0.0171771	exon	ENSSSCG00000021918	CEP19
chr14	40084251	40084750	0.271822	3.73341	3.75309	4.81e-10	0.00416456	exon	ENSSSCG00000009866
chr14	52423001	52423250	0.271822	4.94894	4.15868	1.27e-13	1.1e-06	exon	ENSSSCG00000010044	IGLC
chr14	98942751	98943000	1.2685	6.16446	2.29805	4.39e-10	0.0038085	exon	ENSSSCG00000010404	ALOX5
chr15	59810751	59811000	0.362429	4.16753	3.51065	1.37e-10	0.00118722	exon	ENSSSCG00000015836	HNRNPA2B1
chr15	134346501	134346750	5.16461	13.5445	1.41632	3.94e-11	0.000341913	exon	ENSSSCG00000016216
chr15	154122501	154122750	0.99668	5.46988	2.4704	9.69e-10	0.008396	exon	ENSSSCG00000023730
chr16	56222251	56222500	0.362429	5.29623	3.85561	7.95e-14	6.89e-07	exon	ENSSSCG00000027378	SH3PXD2B
chr17	21816501	21817000	1.17789	9.02964	2.95387	1.85e-18	1.6e-11	exon	ENSSSCG00000007064	MKKS
chr17	42116501	42116750	1.90275	7.55364	2.01002	1.78e-10	0.0015402	exon	ENSSSCG00000007268	E2F1
chr17	53254501	53254750	0.271822	3.47294	3.64907	3.12e-09	0.027063	exon	ENSSSCG00000007401	SDC4
chr2	3782001	3782250	0.0906073	3.73341	5.22824	5.34e-12	4.63e-05	exon	ENSSSCG00000012905	TMEM134
chr2	5029751	5030000	0	2.952	8.0758	1.2e-10	0.00103758	exon	ENSSSCG00000012944	PELI3
chr2	7648501	7648750	0.271822	3.73341	3.75309	4.81e-10	0.00416456	exon	ENSSSCG00000013054
chr2	9736251	9736500	1.08729	5.99082	2.47719	1.3e-10	0.00112505	exon	ENSSSCG00000013094	DDB1
chr2	146124751	146125000	0.634251	5.29623	3.0669	1.42e-11	0.000123335	exon	ENSSSCG00000028081
chr3	6017251	6017500	2.89943	8.85599	1.63442	3.68e-09	0.0318433	exon	ENSSSCG00000007606	TRRAP
chr3	134595001	134595250	3.17125	9.6374	1.62746	7.5e-10	0.00649801	exon	ENSSSCG00000008633	PDIA6
chr4	41675751	41676000	1.17789	5.90399	2.34182	6.89e-10	0.00597297	exon	ENSSSCG00000006078	POP1
chr5	24099751	24100000	1.81215	6.77223	1.92269	4.97e-09	0.0430951	exon	ENSSSCG00000000414
chr6	113112251	113112500	0.271822	3.55976	3.68459	1.68e-09	0.0145239	exon	ENSSSCG00000003746
chr6	152574001	152574250	2.26518	7.55364	1.75984	5.52e-09	0.0477985	exon	ENSSSCG00000003902	NSUN4
chr7	3106501	3106750	1.81215	7.55364	2.07999	6.9e-11	0.000597767	exon	ENSSSCG00000000998	RPP40
chr7	37970251	37970500	1.17789	5.5567	2.25453	5.37e-09	0.0464793	exon	ENSSSCG00000027292
chr7	82412751	82413000	2.80883	13.284	2.26441	9.48e-20	8.22e-13	exon	ENSSSCG00000023252
chr7	112194001	112194500	1.17789	10.1583	3.1236	1.01e-21	8.76e-15	exon	ENSSSCG00000023038
chr8	43401001	43401250	2.99004	8.94281	1.60425	4.91e-09	0.0425459	exon	ENSSSCG00000023774	Metazoa_SRP
chr8	43554251	43554750	6.70494	34.6426	2.39461	6.01e-52	5.22e-45	exon	ENSSSCG00000008842	KIT
chr8	120677001	120677250	4.07733	10.9398	1.44868	1.46e-09	0.0126368	exon	ENSSSCG00000009140	CASP6
chr8	143387751	143388000	1.72154	7.29317	2.10298	1.12e-10	0.000974114	exon	ENSSSCG00000009230	WDFY3
chr9	6108751	6109000	2.89943	9.20329	1.68985	6.93e-10	0.00600397	exon	ENSSSCG00000014766	OR51E1
chr9	9168501	9168750	2.89943	11.6343	2.02766	2.52e-15	2.19e-08	exon	ENSSSCG00000014834	UCP3
chr9	21924501	21925000	3.17125	10.8529	1.79864	1.95e-12	1.69e-05	exon	ENSSSCG00000014909	SYTL2
chr9	49273751	49274000	0.906073	5.46988	2.6063	2.87e-10	0.0024906	exon	ENSSSCG00000015068	APOA4
chr9	50378751	50379000	0.906073	5.03576	2.48725	4.27e-09	0.0369713	exon	ENSSSCG00000015085	IL10RA
chr9	151803501	151804250	0.815466	10.332	3.67252	3.02e-25	2.62e-18	exon	ENSSSCG00000015634
chrM	6001	6250	51.7368	78.9225	0.636441	8.95e-16	7.76e-09	exon	ENSSSCG00000018069	ND2
chrX	10332251	10332500	8.6983	19.7089	1.2063	1.1e-12	9.54e-06	exon	ENSSSCG00000030877	FRMPD4
chrX	10426751	10427000	6.79555	17.0174	1.35021	6.43e-13	5.58e-06	exon	ENSSSCG00000012116	PRPS2
chrX	13306251	13306500	0.181215	4.16753	4.46807	2.39e-12	2.07e-05	exon	ENSSSCG00000030283	ZRSR2
chrX	13604501	13604750	1.35911	7.11952	2.40682	4.48e-12	3.89e-05	exon	ENSSSCG00000012144	GRPR
chrX	14286751	14287250	1.08729	6.59858	2.61635	2.99e-12	2.59e-05	exon	ENSSSCG00000029764	TXLNG
chrX	14289501	14289750	2.4464	8.07458	1.74541	1.92e-09	0.0166643	exon	ENSSSCG00000012149	RBBP7
chrX	14295001	14295500	0.906073	5.90399	2.71627	1.84e-11	0.000159312	exon	ENSSSCG00000012149	RBBP7
chrX	16492001	16492250	2.26518	8.1614	1.87133	2.39e-10	0.00206702	exon	ENSSSCG00000012157	PHKA2
chrX	37263251	37263500	2.99004	9.29011	1.65915	9.44e-10	0.00817892	exon	ENSSSCG00000023642	XK
chrX	40460501	40460750	4.80219	11.8948	1.33385	2.82e-09	0.024433	exon	ENSSSCG00000012250	MED14
chrX	44313751	44314000	1.72154	6.77223	1.99623	2.02e-09	0.0175319	exon	ENSSSCG00000028584	CH242-517A18.1
chrX	44804251	44804500	0	2.69153	7.94305	9.53e-10	0.00825914	exon	ENSSSCG00000026984	CXorf36
chrX	47321001	47321500	7.4298	16.6701	1.19195	1.08e-10	0.000932458	exon	ENSSSCG00000012279	ELK1
chrX	48084001	48084750	0.181215	4.51482	4.58325	1.75e-13	1.52e-06	exon	ENSSSCG00000012292	SYP
chrX	48175751	48176000	0	3.29929	8.2357	7.54e-12	6.53e-05	exon	ENSSSCG00000022584	PPP1R3F
chrX	48208001	48208250	3.26186	9.55058	1.57391	2.25e-09	0.0195116	exon	ENSSSCG00000028340
chrX	50696251	50696500	0	3.12564	8.15797	3e-11	0.000260315	exon	ENSSSCG00000012318	MAGED1
chrX	51784751	51785000	2.4464	8.94281	1.89256	5.07e-11	0.000439207	exon	ENSSSCG00000012328	HUWE1
chrX	58402001	58402250	0	2.77835	7.98867	4.77e-10	0.0041363	exon	ENSSSCG00000012366	LAS1L
chrX	63332251	63332500	7.33919	16.6701	1.20963	6.52e-11	0.00056494	exon	ENSSSCG00000012383	OTUD6A
chrX	64673751	64674000	0	2.69153	7.94305	9.53e-10	0.00825914	exon	ENSSSCG00000012397	IL2RG
chrX	64856001	64856250	0.271822	3.47294	3.64907	3.12e-09	0.027063	exon	ENSSSCG00000031020	CH242-239N4.2
chrX	65779501	65779750	0	5.29623	8.91671	1.89e-18	1.64e-11	exon	ENSSSCG00000023312	PIN4
chrX	70877001	70877250	0	3.55976	8.34498	9.47e-13	8.21e-06	exon	ENSSSCG00000012435	MAGT1
chrX	89991501	89992000	0.634251	4.34117	2.78067	4.43e-09	0.0384043	exon	ENSSSCG00000012479	PCDH19
chrX	94030251	94030500	0.815466	5.20941	2.6861	4.16e-10	0.00360682	exon	ENSSSCG00000028955
chrX	95526251	95526500	2.4464	9.20329	1.93393	1.3e-11	0.000112392	exon	ENSSSCG00000020695
chrX	97044251	97044500	0	2.69153	7.94305	9.53e-10	0.00825914	exon	ENSSSCG00000012508	ARMCX6
chrX	98011501	98011750	1.08729	5.81717	2.43484	3.75e-10	0.00324568	exon	ENSSSCG00000012525	BEX1
chrX	98278001	98278250	0.906073	5.73035	2.67328	5.55e-11	0.000481246	exon	ENSSSCG00000012531	CH242-51F15.2
chrX	98353501	98353750	0	2.77835	7.98867	4.77e-10	0.0041363	exon	ENSSSCG00000012534	MORF4L2
chrX	102730751	102731000	0	2.77835	7.98867	4.77e-10	0.0041363	exon	ENSSSCG00000012564	MID2
chrX	102988751	102989000	0	2.86517	8.0329	2.39e-10	0.00207162	exon	ENSSSCG00000012568
chrX	104379501	104379750	0.724858	4.51482	2.6476	5.46e-09	0.0472892	exon	ENSSSCG00000012576	CHRDL1
chrX	112668751	112669250	0	4.25435	8.60141	3.77e-15	3.27e-08	exon	ENSSSCG00000030833	MCTS1
chrX	113335501	113335750	0	3.29929	8.2357	7.54e-12	6.53e-05	exon	ENSSSCG00000012613	NKAP
chrX	113392501	113393250	0	3.47294	8.30947	1.89e-12	1.64e-05	exon	ENSSSCG00000022359	RNF113A
chrX	115592001	115592250	0.362429	4.16753	3.51065	1.37e-10	0.00118722	exon	ENSSSCG00000012638	GRIA3
chrX	122344251	122344500	1.44972	6.94588	2.27888	3.82e-11	0.000331467	exon	ENSSSCG00000012655	BCORL1
chrX	126462001	126462250	2.62761	8.33505	1.68851	5.17e-09	0.0448252	exon	ENSSSCG00000012685	FAM122B
chrX	127252501	127252750	2.89943	10.0715	1.81976	9.26e-12	8.02e-05	exon	ENSSSCG00000012699	FHL1
chrX	127541001	127541500	1.90275	7.29317	1.95947	7.34e-10	0.00636153	exon	ENSSSCG00000025438	VGLL1
chrX	140336251	140336500	0.181215	3.82023	4.34288	3.21e-11	0.000278267	exon	ENSSSCG00000023462	GPR50
chrX	141920751	141921000	3.08065	9.11646	1.58905	4.34e-09	0.0375856	exon	ENSSSCG00000012769	ATP2B3
chrX	142263751	142264250	4.07733	10.6793	1.41395	4.54e-09	0.0393003	exon	ENSSSCG00000012794	TMEM187
chrX	142283001	142283500	1.72154	6.94588	2.03269	7.79e-10	0.00675034	exon	ENSSSCG00000012795	IRAK1
chr1	216666001	216666250	1.44972	6.51176	2.18592	4.77e-10	0.00412945	downstream2k	ENSSSCG00000005113
chr1	302806001	302806500	2.62761	9.89787	1.93614	1.87e-12	1.62e-05	downstream2k	ENSSSCG00000005649,ENSSSCG00000027037	URM1,
chr1	303772751	303773000	2.26518	8.24823	1.88657	1.51e-10	0.0013081	downstream2k	ENSSSCG00000005680	PRRX2
chr1	313749001	313749250	10.4198	20.3167	0.989869	1.03e-09	0.00890038	downstream2k	ENSSSCG00000005831	LCN12
chr10	13637001	13637250	1.99336	7.98776	2.0238	4.16e-11	0.000360445	downstream2k	ENSSSCG00000010836	BROX
chr10	40429001	40429250	1.2685	6.33811	2.33806	1.57e-10	0.00136061	downstream2k	ENSSSCG00000021915
chr11	1866001	1866250	1.99336	7.37999	1.90979	1.12e-09	0.00968902	downstream2k	ENSSSCG00000009283	TNFRSF19
chr12	16201001	16201250	0.271822	3.55976	3.68459	1.68e-09	0.0145239	downstream2k	ENSSSCG00000017303
chr12	17959751	17960250	1.72154	6.59858	1.95881	5.21e-09	0.0451018	downstream2k	ENSSSCG00000028084
chr12	18292251	18292500	2.17457	7.81411	1.86727	6.31e-10	0.00546791	downstream2k	ENSSSCG00000017324
chr12	26260751	26261000	1.44972	8.24823	2.52644	1.5e-14	1.3e-07	downstream2k	ENSSSCG00000017578	ITGA3
chr12	51862501	51862750	1.44972	6.68541	2.22382	1.75e-10	0.00151516	downstream2k	ENSSSCG00000022405
chr12	52030751	52031250	0.0906073	3.73341	5.22824	5.34e-12	4.63e-05	downstream2k	ENSSSCG00000017874	ATP2A3
chr12	53781251	53781500	0.362429	4.0807	3.48035	2.53e-10	0.00219083	downstream2k	ENSSSCG00000017897
chr13	26934501	26934750	0.181215	3.47294	4.20579	4.26e-10	0.00368985	downstream2k	ENSSSCG00000011270	EIF1B
chr13	148509751	148510000	0.181215	3.21247	4.09368	2.93e-09	0.0253592	downstream2k	ENSSSCG00000011884,ENSSSCG00000011885	HCLS1,FBXO40
chr13	215674501	215674750	1.54032	6.25129	2.04031	5.54e-09	0.0479799	downstream2k	ENSSSCG00000027786	ZBTB21
chr13	216114751	216115000	4.80219	14.1522	1.58433	1.99e-13	1.73e-06	downstream2k	ENSSSCG00000022568
chr14	1205251	1205500	3.80551	11.0266	1.55933	1.42e-10	0.00122798	downstream2k	ENSSSCG00000009584	SEMA4D
chr14	6747001	6747250	2.4464	7.90093	1.71409	4.6e-09	0.0398259	downstream2k	ENSSSCG00000009610	NPM2
chr14	52421751	52423250	0.0906073	4.77529	5.58241	1.7e-15	1.47e-08	downstream2k	ENSSSCG00000010044,ENSSSCG00000030890	IGLC,IGLJ
chr14	119124001	119124250	1.72154	6.77223	1.99623	2.02e-09	0.0175319	downstream2k	ENSSSCG00000019142
chr14	148976501	148976750	4.34915	11.9816	1.48694	9.56e-11	0.000828351	downstream2k	ENSSSCG00000010753
chr14	152985251	152985750	1.2685	5.90399	2.23588	2.02e-09	0.01754	downstream2k	ENSSSCG00000010768
chr15	92430251	92430500	0.0906073	3.21247	5.01212	2.93e-10	0.0025377	downstream2k	ENSSSCG00000015988	HNRNPA3
chr15	115965251	115965750	1.2685	10.2452	3.02992	2.65e-21	2.3e-14	downstream2k	ENSSSCG00000025370
chr15	147922001	147922500	0.634251	5.38305	3.09031	7.94e-12	6.88e-05	downstream2k	ENSSSCG00000009432	DGKD
chr15	151280251	151280500	0.724858	5.20941	2.85359	1.08e-10	0.000939339	downstream2k	ENSSSCG00000016323	COPS8
chr16	71817251	71817500	0.724858	4.94894	2.77975	5.89e-10	0.0051008	downstream2k	ENSSSCG00000017056	ITK
chr16	86164001	86164250	0.634251	4.51482	2.83712	1.43e-09	0.0123744	downstream2k	ENSSSCG00000017122	CH242-128B1.2
chr17	32686251	32686750	0.453036	6.77223	3.89637	1.37e-17	1.19e-10	downstream2k	ENSSSCG00000020820	U6
chr17	55283751	55284250	2.62761	9.46376	1.87151	1.8e-11	0.000156196	downstream2k	ENSSSCG00000007454	ZMYND8
chr18	3482251	3482500	1.63093	7.64046	2.24748	5.56e-12	4.82e-05	downstream2k	ENSSSCG00000022007
chr2	5029751	5030000	0	2.952	8.0758	1.2e-10	0.00103758	downstream2k	ENSSSCG00000012944	PELI3
chr2	17178751	17179000	2.99004	8.94281	1.60425	4.91e-09	0.0425459	downstream2k	ENSSSCG00000023097	ZNF408
chr2	30749251	30749750	0.362429	3.99388	3.44941	4.66e-10	0.00403673	downstream2k	ENSSSCG00000026433	CCDC73
chr2	71522751	71523250	1.44972	7.0327	2.29677	2.3e-11	0.000198923	downstream2k	ENSSSCG00000022967	FBN3
chr2	73641001	73641250	0.724858	4.68847	2.70192	1.8e-09	0.0155994	downstream2k	ENSSSCG00000013529,ENSSSCG00000013530	NRTN,
chr2	87124251	87124500	0.634251	4.51482	2.83712	1.43e-09	0.0123744	downstream2k	ENSSSCG00000014087
chr2	156180501	156180750	2.35579	7.81411	1.75237	3.26e-09	0.028219	downstream2k	ENSSSCG00000030055
chr3	6625501	6625750	2.26518	7.55364	1.75984	5.52e-09	0.0477985	downstream2k	ENSSSCG00000007618
chr3	18631751	18632000	0.181215	3.21247	4.09368	2.93e-09	0.0253592	downstream2k	ENSSSCG00000026860	ASPHD1
chr3	49887251	49887500	0.543644	4.428	3.0274	5.97e-10	0.00516881	downstream2k	ENSSSCG00000008138	GCC2
chr3	57197751	57198250	2.08397	8.68234	2.08015	2.3e-12	1.99e-05	downstream2k	ENSSSCG00000008177
chr3	75185751	75186000	0.724858	4.77529	2.72833	1.8e-09	0.0155994	downstream2k	ENSSSCG00000020736	ADD2
chr3	99774751	99775000	0.634251	4.68847	2.89144	4.56e-10	0.00395395	downstream2k	ENSSSCG00000008436
chr5	1292501	1292750	1.90275	8.24823	2.13676	3.7e-12	3.2e-05	downstream2k	ENSSSCG00000000014	FAM118A
chr5	4272251	4272500	0.634251	4.34117	2.78067	4.43e-09	0.0384043	downstream2k	ENSSSCG00000000058	SNU13
chr5	63802751	63803000	4.9834	13.4576	1.45847	1.69e-11	0.000146553	downstream2k	ENSSSCG00000000628
chr5	66022251	66022500	1.72154	7.29317	2.10298	1.12e-10	0.000974114	downstream2k	ENSSSCG00000026009
chr5	86414751	86415250	1.2685	7.64046	2.60724	5.47e-14	4.74e-07	downstream2k	ENSSSCG00000000862
chr5	87990751	87991250	1.08729	5.73035	2.41318	6.34e-10	0.00549512	downstream2k	ENSSSCG00000020741
chr6	12293501	12293750	6.52372	14.4995	1.17816	2.88e-09	0.0249874	downstream2k	ENSSSCG00000002712	LDHD
chr6	77414001	77414500	1.08729	7.98776	2.89157	4.04e-16	3.5e-09	downstream2k	ENSSSCG00000025057
chr6	82748751	82749250	0.181215	3.55976	4.2413	2.23e-10	0.00193648	downstream2k	ENSSSCG00000003617	TXLNA
chr6	145451251	145451750	0.634251	6.25129	3.30563	2.14e-14	1.85e-07	downstream2k	ENSSSCG00000029633,ENSSSCG00000025020	USP24,PCSK9
chr6	145583501	145583750	0.724858	4.60164	2.67502	3.14e-09	0.0271912	downstream2k	ENSSSCG00000027525	DHCR24
chr7	24681751	24682250	0	4.86211	8.79359	3e-17	2.6e-10	downstream2k	ENSSSCG00000001229	TMP-CH242-74M17.2
chr7	25150251	25150500	1.81215	7.20635	2.01219	4.72e-10	0.00409256	downstream2k	ENSSSCG00000025208,ENSSSCG00000028347	RNF39,PPP1R11
chr7	26236001	26236250	1.81215	6.85905	1.94104	3.12e-09	0.0270399	downstream2k	ENSSSCG00000030506
chr7	37970251	37970750	0.543644	4.34117	2.9989	1.07e-09	0.00925098	downstream2k	ENSSSCG00000001579
chr7	42089251	42089750	0.362429	5.20941	3.83182	1.49e-13	1.29e-06	downstream2k	ENSSSCG00000001619	FOXP4
chr7	70052251	70052750	1.35911	6.25129	2.2195	7.65e-10	0.00662456	downstream2k	ENSSSCG00000001960	EAPP
chr7	82412501	82412750	2.26518	9.6374	2.11086	2.03e-13	1.76e-06	downstream2k	ENSSSCG00000023252
chr7	120215001	120215250	0.724858	4.51482	2.6476	5.46e-09	0.0472892	downstream2k	ENSSSCG00000002446
chr7	122543001	122543250	3.17125	9.37693	1.58797	2.55e-09	0.0221224	downstream2k	ENSSSCG00000002475	SERPINA6
chr8	54563751	54564250	0.634251	4.60164	2.86453	8.08e-10	0.00700188	downstream2k	ENSSSCG00000021600
chr8	120681251	120681750	1.17789	6.59858	2.50201	1.03e-11	8.89e-05	downstream2k	ENSSSCG00000009141	CCDC109B
chr9	9648501	9648750	0.815466	4.86211	2.58678	3.73e-09	0.0323245	downstream2k	ENSSSCG00000029323	KCNE3
chr9	49273251	49273750	1.35911	12.4158	3.20819	6.05e-27	5.25e-20	downstream2k	ENSSSCG00000015068	APOA4
chr9	63035501	63036000	0.543644	7.37999	3.76294	1.26e-18	1.09e-11	downstream2k	ENSSSCG00000015244	APLP2
chrM	6001	6500	42.223	68.0696	0.716137	6.01e-17	5.21e-10	downstream2k	ENSSSCG00000018065,ENSSSCG00000018066,ENSSSCG00000018068,ENSSSCG00000018069,ENSSSCG00000018070,ENSSSCG00000018073,ENSSSCG00000018074,ENSSSCG00000018076,ENSSSCG00000018071,ENSSSCG00000018072	ND1,,ND2
chrX	9297751	9298000	0.271822	5.73035	4.36975	3.91e-16	3.39e-09	downstream2k	ENSSSCG00000012114	MSL3
chrX	10427001	10427250	2.89943	9.55058	1.74322	1.26e-10	0.0010942	downstream2k	ENSSSCG00000012116	PRPS2
chrX	13240501	13241000	2.26518	8.59552	1.946	2.37e-11	0.000205571	downstream2k	ENSSSCG00000030283	ZRSR2
chrX	13285751	13286250	0	3.21247	8.19736	1.5e-11	0.000130397	downstream2k	ENSSSCG00000030848	TMEM27
chrX	14163251	14163500	4.43976	11.2002	1.36006	5.22e-09	0.0451928	downstream2k	ENSSSCG00000012148	SYAP1
chrX	14164001	14164500	0.634251	4.34117	2.78067	4.43e-09	0.0384043	downstream2k	ENSSSCG00000012148	SYAP1
chrX	14286751	14287250	1.08729	6.59858	2.61635	2.99e-12	2.59e-05	downstream2k	ENSSSCG00000012149,ENSSSCG00000029764	RBBP7,TXLNG
chrX	14289501	14289750	2.4464	8.07458	1.74541	1.92e-09	0.0166643	downstream2k	ENSSSCG00000029764,ENSSSCG00000012149	TXLNG,RBBP7
chrX	14295001	14295500	0.906073	5.90399	2.71627	1.84e-11	0.000159312	downstream2k	ENSSSCG00000012149	RBBP7
chrX	15715001	15715250	1.17789	6.07764	2.38357	2.44e-10	0.00211201	downstream2k	ENSSSCG00000030745	CH242-93K15.1
chrX	16492001	16492250	2.26518	8.1614	1.87133	2.39e-10	0.00206702	downstream2k	ENSSSCG00000012157	PHKA2
chrX	40460501	40460750	4.80219	11.8948	1.33385	2.82e-09	0.024433	downstream2k	ENSSSCG00000012250	MED14
chrX	44109001	44109500	0.724858	5.46988	2.92383	1.96e-11	0.000170104	downstream2k	ENSSSCG00000012258	FUNDC1
chrX	44293751	44294000	0.181215	3.29929	4.13203	1.54e-09	0.0133535	downstream2k	ENSSSCG00000025860	5S_rRNA
chrX	44315251	44316000	0.543644	9.11646	4.06738	4.43e-24	3.84e-17	downstream2k	ENSSSCG00000028584	CH242-517A18.1
chrX	44804251	44804500	0	2.69153	7.94305	9.53e-10	0.00825914	downstream2k	ENSSSCG00000026984	CXorf36
chrX	46751251	46751750	2.08397	8.42187	2.03627	9.74e-12	8.44e-05	downstream2k	ENSSSCG00000012273	USP11
chrX	47303001	47303500	0.181215	4.68847	4.63757	4.74e-14	4.11e-07	downstream2k	ENSSSCG00000012280,ENSSSCG00000023465	UXT,
chrX	47321001	47321500	7.4298	16.6701	1.19195	1.08e-10	0.000932458	downstream2k	ENSSSCG00000012279	ELK1
chrX	47947501	47947750	2.80883	8.85599	1.68004	1.79e-09	0.0155217	downstream2k	ENSSSCG00000012287	TFE3
chrX	48084251	48084750	0.181215	4.51482	4.58325	1.75e-13	1.52e-06	downstream2k	ENSSSCG00000012292	SYP
chrX	51784751	51785000	2.4464	8.94281	1.89256	5.07e-11	0.000439207	downstream2k	ENSSSCG00000012328	HUWE1
chrX	64673751	64674000	0	2.69153	7.94305	9.53e-10	0.00825914	downstream2k	ENSSSCG00000012397	IL2RG
chrX	64691251	64691500	4.62097	11.5475	1.3465	3.84e-09	0.0332611	downstream2k	ENSSSCG00000012396	MED12
chrX	97832751	97833000	1.08729	5.81717	2.43484	3.75e-10	0.00324568	downstream2k	ENSSSCG00000012521	GPRASP2
chrX	97834001	97834500	1.90275	7.37999	1.97652	4.59e-10	0.00397364	downstream2k	ENSSSCG00000012521	GPRASP2
chrX	98341501	98342000	0.543644	5.12258	3.23714	9.65e-12	8.36e-05	downstream2k	ENSSSCG00000012534	MORF4L2
chrX	103813501	103814500	2.17457	9.02964	2.07559	8.7e-13	7.55e-06	downstream2k	ENSSSCG00000019137	U6
chrX	104379501	104379750	0.724858	4.51482	2.6476	5.46e-09	0.0472892	downstream2k	ENSSSCG00000012576	CHRDL1
chrX	109620251	109620500	8.33587	23.8764	1.54422	7.57e-21	6.57e-14	downstream2k	ENSSSCG00000030936	CH242-154K8.2
chrX	109621501	109621750	3.53368	9.81105	1.49759	4.97e-09	0.0430805	downstream2k	ENSSSCG00000030936	CH242-154K8.2
chrX	122492001	122492500	0.906073	8.1614	3.18265	6.16e-18	5.34e-11	downstream2k	ENSSSCG00000012658	RAB33A
chrX	124514501	124514750	0	3.29929	8.2357	7.54e-12	6.53e-05	downstream2k	ENSSSCG00000012676	MBNL3
chrX	126026751	126027250	2.17457	9.55058	2.15641	4.64e-14	4.03e-07	downstream2k	ENSSSCG00000012680	GPC3
chrX	126462001	126462250	2.62761	8.33505	1.68851	5.17e-09	0.0448252	downstream2k	ENSSSCG00000012685	FAM122B
chrX	126547501	126548000	1.90275	6.94588	1.88919	4.71e-09	0.0408337	downstream2k	ENSSSCG00000030908	FAM122C
chrX	139063501	139063750	2.17457	7.81411	1.86727	6.31e-10	0.00546791	downstream2k	ENSSSCG00000012731
chrX	142263751	142264250	4.07733	10.6793	1.41395	4.54e-09	0.0393003	downstream2k	ENSSSCG00000012794	TMEM187
chrX	142282751	142283000	4.62097	11.8948	1.38921	8.86e-10	0.00767579	downstream2k	ENSSSCG00000012795	IRAK1
chrX	142283251	142283500	1.72154	6.94588	2.03269	7.79e-10	0.00675034	downstream2k	ENSSSCG00000012795	IRAK1
chrX	143199751	143200000	9.60437	20.2299	1.10113	3.04e-11	0.000263443	downstream2k	ENSSSCG00000029247	F8A1
chrX	143200751	143201000	2.35579	8.1614	1.81501	5.52e-10	0.00478133	downstream2k	ENSSSCG00000029247	F8A1
chrX	143202251	143202750	0	4.16753	8.57174	7.52e-15	6.52e-08	downstream2k	ENSSSCG00000029276,ENSSSCG00000030814	,CH242-146E2.5
chr1	8335501	8335750	0	2.77835	7.98867	4.77e-10	0.0041363	intron	ENSSSCG00000004033	AGPAT4
chr1	8337001	8337500	0.181215	3.38611	4.16938	8.11e-10	0.00702331	intron	ENSSSCG00000004033	AGPAT4
chr1	8355001	8355500	0	3.47294	8.30947	1.89e-12	1.64e-05	intron	ENSSSCG00000004033	AGPAT4
chr1	8357501	8357750	0.271822	3.90705	3.81849	1.37e-10	0.00118764	intron	ENSSSCG00000004033	AGPAT4
chr1	8358751	8359000	0.543644	4.25435	2.96983	1.91e-09	0.0165247	intron	ENSSSCG00000004033	AGPAT4
chr1	8361001	8361250	1.2685	5.81717	2.21455	3.35e-09	0.0290462	intron	ENSSSCG00000004033	AGPAT4
chr1	8985501	8985750	0.453036	4.0807	3.16709	1.34e-09	0.0116232	intron	ENSSSCG00000004040	SLC22A2
chr1	9199001	9199250	8.15466	17.4515	1.12389	2.76e-10	0.0023896	intron	ENSSSCG00000004044	IGF2R
chr1	15645751	15646250	0.634251	5.73035	3.18033	7.56e-13	6.56e-06	intron	ENSSSCG00000004075	RGS17
chr1	16358251	16358500	0.271822	3.55976	3.68459	1.68e-09	0.0145239	intron	ENSSSCG00000021273
chr1	16362251	16362500	1.72154	7.46682	2.13687	4.22e-11	0.000365367	intron	ENSSSCG00000021273
chr1	17100501	17100750	7.24858	15.3677	1.11025	5.18e-09	0.0448834	intron	ENSSSCG00000004087	CCDC170
chr1	21680001	21680500	0.453036	4.34117	3.25613	2.24e-10	0.00194506	intron	ENSSSCG00000004119	GRM1
chr1	30775001	30775250	0.271822	4.16753	3.91135	2.07e-11	0.000179192	intron	ENSSSCG00000026041,ENSSSCG00000031001	,MAP3K5
chr1	30838501	30839000	0.543644	6.94588	3.67561	2.78e-17	2.41e-10	intron	ENSSSCG00000026041,ENSSSCG00000031001	,MAP3K5
chr1	38751001	38751250	1.54032	7.20635	2.24509	2.42e-11	0.000209783	intron	ENSSSCG00000004209	PTPRK
chr1	40747501	40747750	0.724858	4.51482	2.6476	5.46e-09	0.0472892	intron	ENSSSCG00000004220	TRMT11
chr1	56393251	56393500	0.634251	4.77529	2.91785	2.57e-10	0.00222841	intron	ENSSSCG00000004273	COL19A1
chr1	64489251	64489750	0.724858	4.51482	2.6476	5.46e-09	0.0472892	intron	ENSSSCG00000004322	ANKRD6
chr1	64640001	64640250	0.543644	5.12258	3.23714	9.65e-12	8.36e-05	intron	ENSSSCG00000004328
chr1	64642751	64643250	0.181215	5.46988	4.85948	2.46e-16	2.14e-09	intron	ENSSSCG00000004328
chr1	65085501	65085750	0.181215	3.82023	4.34288	3.21e-11	0.000278267	intron	ENSSSCG00000004332	BACH2
chr1	72507501	72508000	0.724858	6.07764	3.07555	3.44e-13	2.98e-06	intron	ENSSSCG00000028811
chr1	72565751	72566000	0.362429	3.64658	3.31854	5.28e-09	0.0457661	intron	ENSSSCG00000028811
chr1	80340251	80340500	0.543644	4.25435	2.96983	1.91e-09	0.0165247	intron	ENSSSCG00000004364	HACE1
chr1	83983251	83983500	2.26518	9.11646	2.03078	1.39e-12	1.21e-05	intron	ENSSSCG00000004387	FOXO3
chr1	96804001	96804500	0.271822	7.11952	4.68237	1.19e-20	1.03e-13	intron	ENSSSCG00000004466	TTK
chr1	101610501	101610750	0	2.6047	7.89594	1.9e-09	0.0164922	intron	ENSSSCG00000004479	FILIP1
chr1	103188501	103188750	1.17789	5.73035	2.29884	1.93e-09	0.016741	intron	ENSSSCG00000004485	CD109
chr1	107730001	107730250	2.537	8.1614	1.70859	5.77e-09	0.0499401	intron	ENSSSCG00000004506	CTIF
chr1	117690001	117690250	0.0906073	2.86517	4.84765	4.18e-09	0.0361839	intron	ENSSSCG00000004544	SPG21
chr1	117831251	117831500	0.362429	3.82023	3.38546	1.57e-09	0.013639	intron	ENSSSCG00000004545	ANKDD1A
chr1	130089501	130089750	0.453036	3.90705	3.10453	4.38e-09	0.0379248	intron	ENSSSCG00000004614	UNC13C
chr1	136222501	136222750	0.724858	6.16446	3.09597	1.92e-13	1.66e-06	intron	ENSSSCG00000004651	GALK2
chr1	144529751	144530000	0.906073	5.03576	2.48725	4.27e-09	0.0369713	intron	ENSSSCG00000004738
chr1	153785001	153785750	0.181215	4.16753	4.46807	2.39e-12	2.07e-05	intron	ENSSSCG00000004812	IGF1R
chr1	154064251	154064500	0.453036	5.03576	3.46975	3.28e-12	2.84e-05	intron	ENSSSCG00000004813	TTC23
chr1	155665751	155666250	0.271822	3.64658	3.71925	8.98e-10	0.00778281	intron	ENSSSCG00000004823	LRRK1
chr1	159423251	159423750	0.453036	5.64352	3.6338	4.49e-14	3.89e-07	intron	ENSSSCG00000026006	KLF13
chr1	179335501	179335750	0.181215	3.90705	4.37521	1.68e-11	0.000145487	intron	ENSSSCG00000004911
chr1	183903251	183903500	0.543644	4.60164	3.08276	1.85e-10	0.0016046	intron	ENSSSCG00000004958
chr1	195239751	195240000	0.453036	3.90705	3.10453	4.38e-09	0.0379248	intron	ENSSSCG00000005000	FANCM
chr1	202501751	202502000	1.63093	6.85905	2.09206	4.86e-10	0.00421172	intron	ENSSSCG00000027537,ENSSSCG00000005037	,ERO1A
chr1	207109751	207110000	2.08397	7.46682	1.86286	1.67e-09	0.0144814	intron	ENSSSCG00000005064	NAA30
chr1	211215251	211215500	1.54032	6.51176	2.09911	1.29e-09	0.0112038	intron	ENSSSCG00000005092	SLC38A6
chr1	226040751	226041250	1.44972	6.59858	2.205	2.89e-10	0.00250407	intron	ENSSSCG00000005166	MLLT3
chr1	242557501	242558250	0	5.5567	8.98583	2.39e-19	2.07e-12	intron	ENSSSCG00000005214	INSL6
chr1	247595751	247596000	1.44972	6.68541	2.22382	1.75e-10	0.00151516	intron	ENSSSCG00000005240	DOCK8
chr1	267213751	267214000	2.35579	8.85599	1.9327	3.42e-11	0.000296359	intron	ENSSSCG00000005362
chr1	268401251	268401750	0.181215	4.60164	4.61067	9.12e-14	7.9e-07	intron	ENSSSCG00000005377
chr1	268413751	268414000	2.26518	7.90093	1.8246	9.29e-10	0.00805084	intron	ENSSSCG00000005377
chr1	281565501	281565750	0.181215	3.55976	4.2413	2.23e-10	0.00193648	intron	ENSSSCG00000005450	PALM2
chr1	282128501	282128750	3.44308	9.72423	1.52214	3.85e-09	0.0333467	intron	ENSSSCG00000005455	SVEP1
chr1	283466751	283467000	5.61765	14.9336	1.43602	2.04e-12	1.77e-05	intron	ENSSSCG00000022780	UGCG
chr1	284055501	284056000	0.0906073	3.73341	5.22824	5.34e-12	4.63e-05	intron	ENSSSCG00000005469	KIAA1958
chr1	286115501	286116000	1.90275	7.20635	1.94222	1.17e-09	0.0101613	intron	ENSSSCG00000005487	COL27A1
chr1	286774251	286774750	0.362429	8.07458	4.46301	1.06e-22	9.19e-16	intron	ENSSSCG00000005494
chr1	292327501	292328000	0.634251	4.428	2.80917	2.52e-09	0.0218234	intron	ENSSSCG00000005505
chr1	292332501	292333250	0.453036	5.90399	3.69877	7.02e-15	6.09e-08	intron	ENSSSCG00000005505
chr1	292336001	292336250	0.362429	3.64658	3.31854	5.28e-09	0.0457661	intron	ENSSSCG00000005505
chr1	292350001	292350250	1.17789	5.99082	2.36285	4.1e-10	0.00355565	intron	ENSSSCG00000005505
chr1	292658501	292659250	3.35247	15.6282	2.24437	1.2e-22	1.04e-15	intron	ENSSSCG00000028117
chr1	293523001	293523500	0.0906073	2.952	4.89056	2.15e-09	0.0186403	intron	ENSSSCG00000005516	STOM
chr1	298915501	298916000	2.17457	9.11646	2.08938	5.36e-13	4.65e-06	intron	ENSSSCG00000005587	NEK6
chr1	299057501	299058000	2.71822	9.29011	1.79612	9.82e-11	0.000850708	intron	ENSSSCG00000005592
chr1	299987751	299988000	1.72154	6.68541	1.97764	3.25e-09	0.0281541	intron	ENSSSCG00000028891
chr1	300041001	300041500	1.72154	8.24823	2.28026	4.65e-13	4.03e-06	intron	ENSSSCG00000028891
chr1	301500251	301500750	1.63093	12.1553	2.91656	3.43e-24	2.97e-17	intron	ENSSSCG00000005607	RALGPS1
chr1	301801501	301802000	0.181215	4.428	4.55531	3.37e-13	2.92e-06	intron	ENSSSCG00000005609
chr1	302083751	302084000	1.99336	8.94281	2.18653	1.94e-13	1.69e-06	intron	ENSSSCG00000005617	STXBP1
chr1	302295501	302295750	1.08729	5.64352	2.3912	1.07e-09	0.00928299	intron	ENSSSCG00000005623	ST6GALNAC6
chr1	302301751	302302250	1.08729	6.42493	2.57794	8.87e-12	7.69e-05	intron	ENSSSCG00000005623	ST6GALNAC6
chr1	302321001	302321500	6.43312	14.9336	1.24083	3.28e-10	0.0028415	intron	ENSSSCG00000005628	ST6GALNAC4
chr1	302450751	302451000	2.537	8.85599	1.82627	1.8e-10	0.00155941	intron	ENSSSCG00000005630	NAIF1
chr1	302614501	302615000	0.634251	4.60164	2.86453	8.08e-10	0.00700188	intron	ENSSSCG00000005640	CIZ1
chr1	302650501	302651000	0.815466	6.42493	2.98809	1.52e-13	1.32e-06	intron	ENSSSCG00000005641	DNM1
chr1	302806001	302806500	2.62761	9.89787	1.93614	1.87e-12	1.62e-05	intron	ENSSSCG00000005645
chr1	302919001	302919250	0.815466	5.03576	2.6373	1.25e-09	0.0108452	intron	ENSSSCG00000005652	GLE1
chr1	302939001	302939500	0.453036	6.16446	3.76094	1.09e-15	9.44e-09	intron	ENSSSCG00000005652	GLE1
chr1	303031751	303032000	2.08397	8.5087	2.05104	6.03e-12	5.22e-05	intron	ENSSSCG00000005655	WDR34
chr1	303040251	303040750	0.99668	6.42493	2.70214	2.47e-12	2.14e-05	intron	ENSSSCG00000005655	WDR34
chr1	303300251	303300750	0.181215	4.16753	4.46807	2.39e-12	2.07e-05	intron	ENSSSCG00000005667	NUP188
chr1	303347001	303347250	0	2.952	8.0758	1.2e-10	0.00103758	intron	ENSSSCG00000005668	SH3GLB2
chr1	303435251	303435500	3.17125	9.81105	1.65319	3.28e-10	0.00284128	intron	ENSSSCG00000005672	PPP2R4
chr1	303887251	303887750	1.2685	7.0327	2.48784	2.36e-12	2.05e-05	intron	ENSSSCG00000030426	C9orf78
chr1	304672751	304673000	0.906073	9.29011	3.3693	2.72e-21	2.35e-14	intron	ENSSSCG00000005704	EXOSC2
chr1	304992001	304992250	1.54032	6.25129	2.04031	5.54e-09	0.0479799	intron	ENSSSCG00000005710	LAMC3
chr1	305003501	305003750	0.181215	4.34117	4.52681	6.48e-13	5.62e-06	intron	ENSSSCG00000005710	LAMC3
chr1	306337001	306337500	1.44972	7.64046	2.41617	6.11e-13	5.3e-06	intron	ENSSSCG00000005727	CFAP77
chr1	306737501	306737750	4.43976	11.5475	1.40407	1.19e-09	0.0103186	intron	ENSSSCG00000005739	GTF3C5
chr1	306754751	306755000	1.44972	7.0327	2.29677	2.3e-11	0.000198923	intron	ENSSSCG00000005739	GTF3C5
chr1	306905751	306906000	2.537	8.76917	1.81208	2.8e-10	0.00242351	intron	ENSSSCG00000005739	GTF3C5
chr1	307278251	307278750	0.906073	5.90399	2.71627	1.84e-11	0.000159312	intron	ENSSSCG00000005743	VAV2
chr1	307340001	307341000	4.71158	38.4628	3.05348	4.05e-75	3.51e-68	intron	ENSSSCG00000005743	VAV2
chr1	307822001	307822500	1.90275	8.76917	2.225	1.87e-13	1.62e-06	intron	ENSSSCG00000005750
chr1	307823501	307824000	0.181215	4.16753	4.46807	2.39e-12	2.07e-05	intron	ENSSSCG00000005750
chr1	308761001	308761500	0.0906073	3.38611	5.08781	7.72e-11	0.000669473	intron	ENSSSCG00000005762	KCNT1
chr1	310017001	310017500	0.543644	5.03576	3.21253	1.75e-11	0.000151481	intron	ENSSSCG00000005774	ADNP2
chr10	230251	230500	1.99336	7.46682	1.92664	7.03e-10	0.00609412	intron	ENSSSCG00000010799	COG7
chr10	5127001	5127500	2.99004	9.55058	1.699	2.68e-10	0.00232158	intron	ENSSSCG00000010809	BRINP3
chr10	5160501	5160750	2.537	10.4188	2.06047	4.66e-14	4.04e-07	intron	ENSSSCG00000010809	BRINP3
chr10	11760501	11760750	0.815466	5.29623	2.7099	2.39e-10	0.00207349	intron	ENSSSCG00000010822	BPNT1
chr10	11920001	11920250	5.61765	13.0235	1.23873	5.49e-09	0.047548	intron	ENSSSCG00000010824	RAB3GAP2
chr10	12297251	12297750	0.181215	4.0807	4.43777	4.58e-12	3.97e-05	intron	ENSSSCG00000010829	MARC1
chr10	12304001	12304250	5.25522	12.763	1.30563	1.29e-09	0.0112197	intron	ENSSSCG00000010829	MARC1
chr10	16882001	16882250	4.16793	11.287	1.4621	5.89e-10	0.00510615	intron	ENSSSCG00000010860	PSEN2
chr10	19733501	19733750	0.724858	5.12258	2.82939	1.91e-10	0.00165426	intron	ENSSSCG00000010876	DESI2
chr10	20104251	20104500	1.17789	5.5567	2.25453	5.37e-09	0.0464793	intron	ENSSSCG00000010878	EFCAB2
chr10	20107251	20107500	2.35579	8.07458	1.79961	8.63e-10	0.00747765	intron	ENSSSCG00000010878	EFCAB2
chr10	20128501	20128750	0.453036	5.12258	3.49436	1.78e-12	1.54e-05	intron	ENSSSCG00000010878	EFCAB2
chr10	20478501	20478750	0.815466	5.12258	2.66191	7.23e-10	0.00626102	intron	ENSSSCG00000010879	KIF26B
chr10	20581501	20582000	1.2685	6.42493	2.35765	9.35e-11	0.000810682	intron	ENSSSCG00000010879	KIF26B
chr10	20613251	20613500	2.89943	9.02964	1.6624	1.6e-09	0.0138878	intron	ENSSSCG00000010879	KIF26B
chr10	21925251	21925500	0.724858	4.77529	2.72833	1.8e-09	0.0155994	intron	ENSSSCG00000010886
chr10	24057001	24057250	0.543644	5.64352	3.37658	2.65e-13	2.3e-06	intron	ENSSSCG00000010892	KCNT2
chr10	28179501	28179750	0.724858	4.51482	2.6476	5.46e-09	0.0472892	intron	ENSSSCG00000021624	LAD1
chr10	45937251	45937750	0.99668	7.11952	2.85	2.82e-14	2.45e-07	intron	ENSSSCG00000011022	SVIL
chr10	48070501	48071000	0.724858	4.94894	2.77975	5.89e-10	0.0051008	intron	ENSSSCG00000028835
chr10	50993501	50993750	0.724858	4.86211	2.75427	1.03e-09	0.00892961	intron	ENSSSCG00000011046	ITGA8
chr10	53354001	53354250	0.181215	3.38611	4.16938	8.11e-10	0.00702331	intron	ENSSSCG00000021311	ARMC4
chr10	56064501	56064750	0.543644	4.25435	2.96983	1.91e-09	0.0165247	intron	ENSSSCG00000011074	ARHGAP21
chr10	59665001	59665250	2.17457	8.24823	1.94517	6.28e-11	0.000544001	intron	ENSSSCG00000011090	NEBL
chr10	63635751	63636250	1.17789	6.42493	2.4636	2.97e-11	0.000257518	intron	ENSSSCG00000011107	CCNY
chr10	70082001	70082250	0.453036	4.34117	3.25613	2.24e-10	0.00194506	intron	ENSSSCG00000021720
chr10	70082751	70083000	4.34915	11.3739	1.41191	1.38e-09	0.0119514	intron	ENSSSCG00000021720
chr10	70088001	70088250	0.362429	3.82023	3.38546	1.57e-09	0.013639	intron	ENSSSCG00000021720
chr10	71299501	71300000	0.362429	4.51482	3.62583	1.16e-11	0.000100956	intron	ENSSSCG00000011137	GDI2
chr11	24001	24500	1.54032	7.29317	2.26234	1.46e-11	0.000126418	intron	ENSSSCG00000009268	CRYL1
chr11	27751	28000	5.61765	13.7181	1.31363	3.41e-10	0.00295641	intron	ENSSSCG00000009268	CRYL1
chr11	40751	41250	0.815466	7.0327	3.11827	2.61e-15	2.26e-08	intron	ENSSSCG00000009268	CRYL1
chr11	1866001	1866250	1.99336	7.37999	1.90979	1.12e-09	0.00968902	intron	ENSSSCG00000009283	TNFRSF19
chr11	2916251	2916500	4.34915	11.8948	1.47646	1.41e-10	0.00121964	intron	ENSSSCG00000025583
chr11	4038001	4038250	1.54032	8.42187	2.46965	1.72e-14	1.49e-07	intron	ENSSSCG00000009302	USP12
chr11	4505001	4505250	2.80883	8.68234	1.65151	4.13e-09	0.0357854	intron	ENSSSCG00000009308	LNX2
chr11	6144251	6144500	2.80883	10.2452	1.89002	1.67e-12	1.45e-05	intron	ENSSSCG00000009323	MTUS2
chr11	18636001	18636500	0.634251	10.5056	4.05354	1.53e-27	1.32e-20	intron	ENSSSCG00000009397	CAB39L
chr11	18637001	18637500	0.0906073	4.428	5.47374	2.5e-14	2.17e-07	intron	ENSSSCG00000009397	CAB39L
chr11	20116251	20116500	0.634251	5.73035	3.18033	7.56e-13	6.56e-06	intron	ENSSSCG00000009405	SUCLA2
chr11	21000501	21000750	4.34915	12.6762	1.56817	4.06e-12	3.52e-05	intron	ENSSSCG00000009407	ESD
chr11	21078001	21078250	3.7149	10.9398	1.5826	1.07e-10	0.000930142	intron	ENSSSCG00000009408	LRCH1
chr11	21530501	21530750	0.724858	4.77529	2.72833	1.8e-09	0.0155994	intron	ENSSSCG00000009411	LRRC63
chr11	21672501	21673000	0.724858	4.51482	2.6476	5.46e-09	0.0472892	intron	ENSSSCG00000009412	LCP1
chr11	26008501	26008750	2.80883	9.11646	1.72181	5.03e-10	0.00436109	intron	ENSSSCG00000024244
chr11	26403251	26403500	1.17789	5.5567	2.25453	5.37e-09	0.0464793	intron	ENSSSCG00000009441	SUGT1
chr11	71366751	71367250	0.634251	6.07764	3.26506	7.05e-14	6.12e-07	intron	ENSSSCG00000009497
chr11	72295501	72295750	0.906073	5.46988	2.6063	2.87e-10	0.0024906	intron	ENSSSCG00000009502
chr11	73565251	73565750	1.44972	10.9398	2.9334	5.3e-22	4.6e-15	intron	ENSSSCG00000009505	MBNL2
chr11	74621251	74621750	4.07733	12.9367	1.69035	1.4e-13	1.21e-06	intron	ENSSSCG00000026863
chr11	74632001	74632500	0.543644	5.38305	3.30854	1.61e-12	1.4e-05	intron	ENSSSCG00000009512,ENSSSCG00000026863
chr11	74644001	74644250	0.724858	4.77529	2.72833	1.8e-09	0.0155994	intron	ENSSSCG00000026863
chr11	77777501	77777750	0.181215	3.64658	4.27596	1.17e-10	0.00101525	intron	ENSSSCG00000009527	FGF14
chr11	83024251	83024750	3.44308	11.8948	1.81252	1.1e-13	9.57e-07	intron	ENSSSCG00000009542	TNFSF13B
chr11	83473751	83474000	0.815466	5.5567	2.77902	4.49e-11	0.000389339	intron	ENSSSCG00000009543	MYO16
chr11	84383001	84383250	4.53036	11.808	1.40715	7.08e-10	0.00613246	intron	ENSSSCG00000009544	COL4A1
chr11	87113001	87113500	3.26186	10.9398	1.76962	2.77e-12	2.4e-05	intron	ENSSSCG00000022957
chr11	87116751	87117000	2.35579	8.1614	1.81501	5.52e-10	0.00478133	intron	ENSSSCG00000022957
chr12	1448001	1448250	2.4464	8.07458	1.74541	1.92e-09	0.0166643	intron	ENSSSCG00000017143	CEP131
chr12	4880001	4880250	2.17457	8.59552	2.00459	9.55e-12	8.28e-05	intron	ENSSSCG00000023362	RHBDF2
chr12	5293501	5294000	1.44972	6.77223	2.24241	1.06e-10	0.000914848	intron	ENSSSCG00000017191	SRP68
chr12	5657501	5657750	8.87951	17.8856	1.03662	2.1e-09	0.0181905	intron	ENSSSCG00000017205	SAP30BP
chr12	6596251	6596500	3.08065	10.2452	1.75726	1.87e-11	0.000161981	intron	ENSSSCG00000017235	CH242-307O4.3
chr12	12261001	12261250	4.43976	11.6343	1.41487	8.19e-10	0.00709778	intron	ENSSSCG00000017261	ARSG
chr12	12877751	12878000	1.08729	5.5567	2.36888	1.81e-09	0.0156464	intron	ENSSSCG00000017266
chr12	13792251	13792500	1.2685	6.68541	2.41489	1.95e-11	0.000169414	intron	ENSSSCG00000023102	CACNG4
chr12	13808001	13808250	0.271822	3.47294	3.64907	3.12e-09	0.027063	intron	ENSSSCG00000023102	CACNG4
chr12	15013251	15013500	6.61433	16.4965	1.34432	1.78e-12	1.55e-05	intron	ENSSSCG00000017282	SCN4A
chr12	15519501	15520000	0.453036	5.29623	3.54235	5.24e-13	4.55e-06	intron	ENSSSCG00000017298	TANC2
chr12	17994751	17995000	3.35247	10.2452	1.63569	1.73e-10	0.00149598	intron	ENSSSCG00000030652
chr12	17997251	17997750	0	3.21247	8.19736	1.5e-11	0.000130397	intron	ENSSSCG00000030652
chr12	18053501	18054000	0.453036	4.0807	3.16709	1.34e-09	0.0116232	intron	ENSSSCG00000030652
chr12	18292251	18292500	2.17457	7.81411	1.86727	6.31e-10	0.00546791	intron	ENSSSCG00000017328	ARHGAP27
chr12	18293251	18293750	4.71158	14.3259	1.62933	4.4e-14	3.82e-07	intron	ENSSSCG00000017328	ARHGAP27
chr12	19578001	19578250	3.80551	11.4607	1.61498	1.87e-11	0.000162191	intron	ENSSSCG00000020744	DUSP3
chr12	21692251	21692500	0.815466	5.03576	2.6373	1.25e-09	0.0108452	intron	ENSSSCG00000017458	KRT39
chr12	22146251	22146500	10.8729	23.2687	1.12416	4.7e-13	4.07e-06	intron	ENSSSCG00000017466	CCR7
chr12	26260751	26261000	1.44972	8.24823	2.52644	1.5e-14	1.3e-07	intron	ENSSSCG00000017578	ITGA3
chr12	26284251	26284500	0.99668	5.81717	2.55903	1.14e-10	0.000984081	intron	ENSSSCG00000017578	ITGA3
chr12	35882751	35883250	1.72154	7.72729	2.18627	9.54e-12	8.27e-05	intron	ENSSSCG00000017645	TEX14
chr12	39018751	39019000	0	2.51788	7.84724	3.8e-09	0.0329332	intron	ENSSSCG00000017676	BCAS3
chr12	39309001	39309500	0.453036	4.68847	3.36689	2.02e-11	0.00017529	intron	ENSSSCG00000028044
chr12	40343251	40343500	0.453036	3.90705	3.10453	4.38e-09	0.0379248	intron	ENSSSCG00000017694	ACACA
chr12	44751001	44751500	4.25854	11.3739	1.4422	7.49e-10	0.00649353	intron	ENSSSCG00000017743	CRLF3
chr12	45221251	45221500	4.62097	11.4607	1.33562	5.51e-09	0.047753	intron	ENSSSCG00000017747	RAB11FIP4
chr12	46444001	46444500	3.17125	9.29011	1.57457	3.82e-09	0.033136	intron	ENSSSCG00000027663
chr12	46597751	46598000	0.634251	4.34117	2.78067	4.43e-09	0.0384043	intron	ENSSSCG00000027801
chr12	47265751	47266000	0.0906073	2.86517	4.84765	4.18e-09	0.0361839	intron	ENSSSCG00000017781	PIPOX
chr12	49441501	49442000	1.35911	6.59858	2.29737	1e-10	0.00086916	intron	ENSSSCG00000017812	VPS53
chr12	50275501	50276500	0	5.90399	9.07313	1.51e-20	1.31e-13	intron	ENSSSCG00000017832
chr12	52855251	52855500	1.63093	7.20635	2.16321	6.8e-11	0.000589537	intron	ENSSSCG00000017892	PITPNM3
chr12	52866751	52867000	1.44972	6.16446	2.10698	3.45e-09	0.0298504	intron	ENSSSCG00000017892	PITPNM3
chr12	54784001	54784500	0.634251	5.03576	2.9943	8.12e-11	0.000703892	intron	ENSSSCG00000017932	ASGR2
chr12	56017501	56017750	0.543644	5.12258	3.23714	9.65e-12	8.36e-05	intron	ENSSSCG00000021434	KRBA2
chr12	56326001	56326500	0.362429	3.82023	3.38546	1.57e-09	0.013639	intron	ENSSSCG00000017986
chr12	56329251	56330000	0.906073	5.20941	2.53605	1.46e-09	0.0126521	intron	ENSSSCG00000017986
chr12	56332251	56332750	0	5.64352	9.00816	1.2e-19	1.04e-12	intron	ENSSSCG00000017986
chr12	56371001	56371500	2.17457	8.85599	2.04761	2.28e-12	1.98e-05	intron	ENSSSCG00000027341
chr12	56374501	56374750	1.2685	6.16446	2.29805	4.39e-10	0.0038085	intron	ENSSSCG00000027341
chr12	57524251	57524500	3.89611	10.4188	1.44377	4.16e-09	0.0360414	intron	ENSSSCG00000018001	GAS7
chr12	57525501	57526000	1.08729	8.68234	3.01171	4.15e-18	3.6e-11	intron	ENSSSCG00000018001	GAS7
chr12	57901251	57901750	0.634251	7.72729	3.61096	7.11e-19	6.16e-12	intron	ENSSSCG00000024416
chr12	57903751	57904000	0.99668	5.20941	2.40015	4.73e-09	0.0409467	intron	ENSSSCG00000024416
chr12	60109001	60109250	11.5071	22.2268	0.976389	3.18e-10	0.0027589	intron	ENSSSCG00000028465	ELAC2
chr12	60598751	60599250	2.08397	7.98776	1.96002	1.04e-10	0.000902752	intron	ENSSSCG00000030589	HS3ST3A1
chr12	62439501	62440250	0	3.73341	8.41349	2.38e-13	2.06e-06	intron	ENSSSCG00000018039
chr13	1101501	1101750	1.35911	6.16446	2.19936	1.26e-09	0.0109461	intron	ENSSSCG00000011182	ASTE1
chr13	1462251	1462500	0	3.64658	8.37964	4.75e-13	4.12e-06	intron	ENSSSCG00000029094
chr13	7418751	7419250	0.362429	4.25435	3.54032	7.41e-11	0.000642422	intron	ENSSSCG00000011204	KCNH8
chr13	7430251	7430750	0.181215	3.21247	4.09368	2.93e-09	0.0253592	intron	ENSSSCG00000011204	KCNH8
chr13	19895001	19895750	0	5.90399	9.07313	1.51e-20	1.31e-13	intron	ENSSSCG00000011230	OSBPL10
chr13	19924751	19925500	1.54032	6.77223	2.1556	2.96e-10	0.00256163	intron	ENSSSCG00000011230	OSBPL10
chr13	24414001	24414500	0.724858	5.81717	3.01247	1.96e-12	1.7e-05	intron	ENSSSCG00000011245
chr13	36988001	36988750	0.362429	4.51482	3.62583	1.16e-11	0.000100956	intron	ENSSSCG00000011422	RAD54L2
chr13	48292501	48292750	3.98672	11.2002	1.51493	2.42e-10	0.00209423	intron	ENSSSCG00000011489
chr13	86965251	86965500	2.26518	8.1614	1.87133	2.39e-10	0.00206702	intron	ENSSSCG00000026746	CEP70
chr13	118664501	118665000	0.906073	5.46988	2.6063	2.87e-10	0.0024906	intron	ENSSSCG00000028905	TNIK
chr13	130509751	130510250	0.362429	4.34117	3.56939	4.01e-11	0.000347137	intron	ENSSSCG00000021749	MCF2L2
chr13	145296751	145297000	0.724858	4.94894	2.77975	5.89e-10	0.0051008	intron	ENSSSCG00000021656	KALRN
chr13	155490751	155491000	0.724858	5.29623	2.87738	6.14e-11	0.000532388	intron	ENSSSCG00000028589
chr13	156191001	156191500	0.453036	7.90093	4.11843	3.7e-21	3.2e-14	intron	ENSSSCG00000021271	CFAP44
chr13	199387001	199387500	0.543644	6.42493	3.56332	1.12e-15	9.68e-09	intron	ENSSSCG00000012022	APP
chr13	203555251	203555500	1.72154	7.29317	2.10298	1.12e-10	0.000974114	intron	ENSSSCG00000025119	GRIK1
chr13	205945501	205945750	1.35911	6.85905	2.35313	2.14e-11	0.000185381	intron	ENSSSCG00000029392	HUNK
chr13	205946001	205946500	1.08729	6.07764	2.49791	7.62e-11	0.000660334	intron	ENSSSCG00000029392	HUNK
chr13	206146251	206146500	0.543644	4.77529	3.13608	5.71e-11	0.000494638	intron	ENSSSCG00000021598	EVA1C
chr13	206221251	206221750	1.17789	6.07764	2.38357	2.44e-10	0.00211201	intron	ENSSSCG00000012036	C21orf59
chr13	214792501	214793000	1.2685	6.77223	2.43348	1.16e-11	0.000100147	intron	ENSSSCG00000012074	BACE2
chr13	216312501	216312750	0.724858	4.86211	2.75427	1.03e-09	0.00892961	intron	ENSSSCG00000012087	SLC37A1
chr14	139001	139500	1.99336	8.33505	2.08512	6.06e-12	5.25e-05	intron	ENSSSCG00000009578
chr14	1205251	1205500	3.80551	11.0266	1.55933	1.42e-10	0.00122798	intron	ENSSSCG00000009584	SEMA4D
chr14	1213501	1214000	0	3.55976	8.34498	9.47e-13	8.21e-06	intron	ENSSSCG00000009584	SEMA4D
chr14	1221501	1222000	1.63093	6.51176	2.01722	3.35e-09	0.0290331	intron	ENSSSCG00000009584	SEMA4D
chr14	6837251	6837500	1.81215	7.0327	1.97705	1.22e-09	0.0105685	intron	ENSSSCG00000009616	HR
chr14	7632501	7633000	3.44308	10.2452	1.59734	3.48e-10	0.00301674	intron	ENSSSCG00000009631	PEBP4
chr14	10568001	10568500	0.634251	5.12258	3.01891	4.55e-11	0.000394547	intron	ENSSSCG00000009650	DOCK5
chr14	25559751	25560000	5.16461	12.8499	1.34044	5.16e-10	0.00447475	intron	ENSSSCG00000009745	ADGRD1
chr14	30365001	30365250	0.362429	3.73341	3.35239	2.89e-09	0.0250067	intron	ENSSSCG00000009761
chr14	30433251	30433500	1.08729	7.64046	2.82753	3.87e-15	3.36e-08	intron	ENSSSCG00000009761
chr14	32547751	32548000	2.17457	7.72729	1.85118	9.95e-10	0.00861875	intron	ENSSSCG00000009802	WDR66
chr14	37129501	37129750	0.271822	3.64658	3.71925	8.98e-10	0.00778281	intron	ENSSSCG00000009855	KSR2
chr14	37632251	37632500	0.362429	3.64658	3.31854	5.28e-09	0.0457661	intron	ENSSSCG00000009859	TESC
chr14	43560751	43561250	1.08729	6.25129	2.53848	2.61e-11	0.000226141	intron	ENSSSCG00000009925
chr14	58909251	58909750	2.71822	9.72423	1.86193	1.07e-11	9.31e-05	intron	ENSSSCG00000025986	EDARADD
chr14	62573251	62573500	2.35579	7.81411	1.75237	3.26e-09	0.028219	intron	ENSSSCG00000010169	SIPA1L2
chr14	64821001	64821250	1.08729	5.81717	2.43484	3.75e-10	0.00324568	intron	ENSSSCG00000010185	GALNT2
chr14	82069751	82070000	0.815466	4.86211	2.58678	3.73e-09	0.0323245	intron	ENSSSCG00000010295	ECD
chr14	86994001	86994500	0	4.428	8.65898	9.46e-16	8.21e-09	intron	ENSSSCG00000010327	POLR3A
chr14	88724251	88724500	1.81215	6.77223	1.92269	4.97e-09	0.0430951	intron	ENSSSCG00000010337	MAT1A
chr14	89058251	89058500	2.99004	9.29011	1.65915	9.44e-10	0.00817892	intron	ENSSSCG00000010342	SH2D4B
chr14	97397501	97397750	0.543644	4.25435	2.96983	1.91e-09	0.0165247	intron	ENSSSCG00000010383	WDFY4
chr14	98601501	98601750	0.362429	4.0807	3.48035	2.53e-10	0.00219083	intron	ENSSSCG00000010400	MSMB
chr14	117504251	117504500	0.543644	4.94894	3.18749	3.16e-11	0.000273946	intron	ENSSSCG00000010507	TLL2
chr14	118925001	118925250	2.26518	7.64046	1.7763	3.55e-09	0.0307294	intron	ENSSSCG00000010531	R3HCC1L
chr14	119124001	119124250	1.72154	6.77223	1.99623	2.02e-09	0.0175319	intron	ENSSSCG00000010533
chr14	120067501	120067750	0.906073	5.29623	2.55985	8.51e-10	0.00737598	intron	ENSSSCG00000010537	GOT1
chr14	124067251	124067500	0.815466	4.94894	2.61226	2.16e-09	0.0187445	intron	ENSSSCG00000010594	NT5C2
chr14	124477001	124477500	0.724858	4.51482	2.6476	5.46e-09	0.0472892	intron	ENSSSCG00000010604	SH3PXD2A
chr14	125304001	125304500	0.0906073	6.51176	6.02899	4.59e-21	3.98e-14	intron	ENSSSCG00000010614	CFAP58
chr14	135768501	135769000	0.181215	4.25435	4.49774	1.24e-12	1.08e-05	intron	ENSSSCG00000010650	AFAP1L2
chr14	138870251	138871000	0.634251	8.1614	3.6897	3.27e-20	2.84e-13	intron	ENSSSCG00000010669	PDZD8
chr14	140569751	140570000	4.43976	11.4607	1.3932	1.73e-09	0.0149719	intron	ENSSSCG00000010680,ENSSSCG00000010681	FAM45A,SFXN4
chr14	142813501	142813750	3.08065	9.11646	1.58905	4.34e-09	0.0375856	intron	ENSSSCG00000010699	ATE1
chr14	143154751	143155000	0.724858	4.86211	2.75427	1.03e-09	0.00892961	intron	ENSSSCG00000010701	BTBD16
chr14	143448751	143449250	0.634251	5.99082	3.24434	1.28e-13	1.11e-06	intron	ENSSSCG00000010702	PLEKHA1
chr14	143456501	143457000	0	3.64658	8.37964	4.75e-13	4.12e-06	intron	ENSSSCG00000010702	PLEKHA1
chr14	143536001	143536250	5.16461	14.4127	1.50589	8.71e-13	7.55e-06	intron	ENSSSCG00000010703	HTRA1
chr14	143537501	143538000	0.543644	5.81717	3.42021	7.93e-14	6.87e-07	intron	ENSSSCG00000010703	HTRA1
chr14	143973001	143973250	4.9834	12.0685	1.30142	4.22e-09	0.0365176	intron	ENSSSCG00000010718	CH242-129O9.1
chr14	145475251	145475500	1.63093	6.85905	2.09206	4.86e-10	0.00421172	intron	ENSSSCG00000010735	LHPP
chr14	146767251	146767500	5.34583	12.6762	1.27118	3.17e-09	0.0274911	intron	ENSSSCG00000010743	BCCIP
chr14	147345751	147346000	1.44972	6.42493	2.16659	7.84e-10	0.0067947	intron	ENSSSCG00000028253
chr14	147453251	147453500	1.44972	6.77223	2.24241	1.06e-10	0.000914848	intron	ENSSSCG00000010747	C10orf90
chr14	148046501	148047000	0.543644	6.16446	3.50372	6.98e-15	6.05e-08	intron	ENSSSCG00000010748
chr14	148237501	148237750	0.362429	3.64658	3.31854	5.28e-09	0.0457661	intron	ENSSSCG00000010749	FAM196A
chr14	149057251	149058250	0	2.51788	7.84724	3.8e-09	0.0329332	intron	ENSSSCG00000010755	PTPRE
chr14	149107251	149107500	1.99336	9.72423	2.30724	2.08e-15	1.8e-08	intron	ENSSSCG00000010755	PTPRE
chr14	149114001	149114250	4.71158	12.2421	1.40275	3.63e-10	0.00314942	intron	ENSSSCG00000010755	PTPRE
chr14	149140001	149140250	1.08729	5.5567	2.36888	1.81e-09	0.0156464	intron	ENSSSCG00000010755	PTPRE
chr14	149190501	149190750	2.89943	8.85599	1.63442	3.68e-09	0.0318433	intron	ENSSSCG00000026302	MKI67
chr14	150716001	150716500	1.54032	8.42187	2.46965	1.72e-14	1.49e-07	intron	ENSSSCG00000010756	MGMT
chr14	150757751	150758000	1.2685	6.59858	2.39606	3.3e-11	0.000286044	intron	ENSSSCG00000010756	MGMT
chr14	150854751	150855000	5.88947	14.0654	1.28163	4.3e-10	0.00372456	intron	ENSSSCG00000010756	MGMT
chr14	153471001	153472000	3.35247	23.8764	2.85545	3.6e-44	3.12e-37	intron	ENSSSCG00000021907
chr15	2802501	2803000	0.271822	5.73035	4.36975	3.91e-16	3.39e-09	intron	ENSSSCG00000022919	KIF5C
chr15	3002501	3003000	0.181215	3.82023	4.34288	3.21e-11	0.000278267	intron	ENSSSCG00000027211
chr15	9119251	9120000	0.362429	4.0807	3.48035	2.53e-10	0.00219083	intron	ENSSSCG00000015671
chr15	18540251	18540500	0.815466	5.20941	2.6861	4.16e-10	0.00360682	intron	ENSSSCG00000030013
chr15	19099001	19099250	0.271822	5.5567	4.32544	1.42e-15	1.23e-08	intron	ENSSSCG00000015694	ZRANB3
chr15	19949501	19949750	1.54032	7.20635	2.24509	2.42e-11	0.000209783	intron	ENSSSCG00000015700	TMEM163
chr15	20097001	20097500	0.362429	3.73341	3.35239	2.89e-09	0.0250067	intron	ENSSSCG00000015701	MGAT5
chr15	36013751	36014000	1.08729	7.0327	2.70813	1.92e-13	1.67e-06	intron	ENSSSCG00000029536	SCTR
chr15	38072001	38072250	0.453036	3.90705	3.10453	4.38e-09	0.0379248	intron	ENSSSCG00000015747
chr15	51070001	51070250	1.08729	5.90399	2.45617	2.21e-10	0.00191292	intron	ENSSSCG00000015775	DCTD
chr15	52451501	52451750	0.543644	4.25435	2.96983	1.91e-09	0.0165247	intron	ENSSSCG00000015785
chr15	57541751	57542000	0.543644	5.29623	3.28513	2.93e-12	2.54e-05	intron	ENSSSCG00000015830	UNC5D
chr15	62052001	62052500	0.271822	4.0807	3.88106	3.89e-11	0.000336988	intron	ENSSSCG00000015846	RBPMS
chr15	64033501	64033750	1.35911	5.90399	2.13719	5.62e-09	0.0486828	intron	ENSSSCG00000015854	OCA2
chr15	73387251	73387500	0.906073	5.20941	2.53605	1.46e-09	0.0126521	intron	ENSSSCG00000015880
chr15	73526251	73526500	0.724858	4.51482	2.6476	5.46e-09	0.0472892	intron	ENSSSCG00000015882	BAZ2B
chr15	88356751	88357500	0.0906073	7.29317	6.19223	1.04e-23	8.99e-17	intron	ENSSSCG00000015959	RAPGEF4
chr15	101776501	101776750	0	2.952	8.0758	1.2e-10	0.00103758	intron	ENSSSCG00000025134	FAM171B
chr15	105490501	105490750	0.99668	5.38305	2.44736	1.65e-09	0.0142716	intron	ENSSSCG00000016045	PMS1
chr15	111242001	111242500	0.181215	3.73341	4.30981	6.14e-11	0.000531765	intron	ENSSSCG00000016068
chr15	116338251	116339000	0.543644	4.68847	3.10967	1.03e-10	0.000891655	intron	ENSSSCG00000028157
chr15	120911751	120912250	0.181215	4.60164	4.61067	9.12e-14	7.9e-07	intron	ENSSSCG00000016125	INO80D
chr15	121349251	121349500	1.63093	7.64046	2.24748	5.56e-12	4.82e-05	intron	ENSSSCG00000016131	ADAM23
chr15	122968751	122969000	0.453036	4.428	3.28463	1.23e-10	0.00106821	intron	ENSSSCG00000016147	PIKFYVE
chr15	138098501	138099000	0.271822	7.0327	4.66469	2.28e-20	1.98e-13	intron	ENSSSCG00000016225	MOGAT1
chr15	144882501	144882750	2.17457	7.46682	1.80178	3.84e-09	0.0332918	intron	ENSSSCG00000016261
chr15	145246751	145247000	0.815466	5.5567	2.77902	4.49e-11	0.000389339	intron	ENSSSCG00000016266
chr15	145571251	145571500	0.271822	4.60164	4.05395	8.65e-13	7.5e-06	intron	ENSSSCG00000016273	HTR2B
chr15	145796751	145797250	0.181215	5.29623	4.81303	9.2e-16	7.98e-09	intron	ENSSSCG00000025279
chr15	146585251	146585500	1.99336	7.20635	1.87549	2.81e-09	0.024323	intron	ENSSSCG00000022177
chr15	146630001	146630250	3.08065	9.29011	1.61624	1.92e-09	0.0166354	intron	ENSSSCG00000026703	DIS3L2
chr15	146641501	146641750	0.543644	4.51482	3.05535	3.33e-10	0.00288253	intron	ENSSSCG00000026703	DIS3L2
chr15	147293751	147294000	3.53368	11.287	1.69957	4.91e-12	4.26e-05	intron	ENSSSCG00000022612
chr15	147347501	147347750	0.634251	4.68847	2.89144	4.56e-10	0.00395395	intron	ENSSSCG00000016295	NGEF
chr15	147585001	147585250	2.89943	9.02964	1.6624	1.6e-09	0.0138878	intron	ENSSSCG00000016299
chr15	149902751	149903000	4.80219	11.808	1.32329	4.04e-09	0.0349941	intron	ENSSSCG00000024859
chr15	149949501	149950250	0.181215	6.25129	5.05176	6.43e-19	5.58e-12	intron	ENSSSCG00000024859
chr15	150028251	150028500	0.543644	4.16753	2.94016	3.4e-09	0.0294576	intron	ENSSSCG00000024859
chr15	150038751	150039250	2.71822	10.9398	2.03167	1.74e-14	1.51e-07	intron	ENSSSCG00000024859
chr15	150225501	150225750	1.08729	5.38305	2.32316	5.09e-09	0.0441341	intron	ENSSSCG00000016317	AGAP1
chr15	150276501	150277250	0.634251	5.29623	3.0669	1.42e-11	0.000123335	intron	ENSSSCG00000016317	AGAP1
chr15	150281501	150282000	1.81215	7.90093	2.14475	9.75e-12	8.45e-05	intron	ENSSSCG00000016317	AGAP1
chr15	150325501	150325750	0.271822	4.34117	3.97009	5.83e-12	5.05e-05	intron	ENSSSCG00000016317	AGAP1
chr15	150334001	150334250	5.34583	14.9336	1.50743	3.08e-13	2.67e-06	intron	ENSSSCG00000016317	AGAP1
chr15	150364751	150365000	1.72154	9.89787	2.54298	2.25e-17	1.95e-10	intron	ENSSSCG00000016317	AGAP1
chr15	150506501	150506750	1.17789	5.90399	2.34182	6.89e-10	0.00597297	intron	ENSSSCG00000016318	ASB18
chr15	151633001	151633500	0.362429	5.46988	3.90206	2.26e-14	1.96e-07	intron	ENSSSCG00000016328
chr15	152054001	152054500	3.98672	11.9816	1.61213	6.55e-12	5.67e-05	intron	ENSSSCG00000016334	SCLY
chr15	152624501	152625000	1.54032	6.77223	2.1556	2.96e-10	0.00256163	intron	ENSSSCG00000016343	TWIST2
chr15	152946751	152947250	9.24194	20.0562	1.14413	9.05e-12	7.84e-05	intron	ENSSSCG00000024777	HDAC4
chr16	6295251	6295500	3.53368	11.4607	1.72157	2.1e-12	1.82e-05	intron	ENSSSCG00000016792	FAM134B
chr16	18962251	18962500	0.724858	5.12258	2.82939	1.91e-10	0.00165426	intron	ENSSSCG00000030991	PDZD2
chr16	22958751	22959000	1.44972	7.11952	2.31444	1.37e-11	0.00011915	intron	ENSSSCG00000016841	SLC1A3
chr16	23555251	23555500	0.362429	4.16753	3.51065	1.37e-10	0.00118722	intron	ENSSSCG00000016843	C5orf42
chr16	23740251	23740750	0.724858	4.86211	2.75427	1.03e-09	0.00892961	intron	ENSSSCG00000016845	NUP155
chr16	23801251	23801500	1.44972	6.16446	2.10698	3.45e-09	0.0298504	intron	ENSSSCG00000016846	WDR70
chr16	36784501	36787750	10.2386	21.7927	1.11628	3.77e-12	3.27e-05	intron	ENSSSCG00000016912	PLPP1
chr16	40891501	40891750	0.181215	3.64658	4.27596	1.17e-10	0.00101525	intron	ENSSSCG00000029695
chr16	55654501	55654750	0.634251	5.03576	2.9943	8.12e-11	0.000703892	intron	ENSSSCG00000016988	ERGIC1
chr16	56222001	56222250	0.181215	4.25435	4.49774	1.24e-12	1.08e-05	intron	ENSSSCG00000027378	SH3PXD2B
chr16	56419251	56419750	1.90275	7.37999	1.97652	4.59e-10	0.00397364	intron	ENSSSCG00000023948	UBTD2
chr16	56469001	56469500	0.815466	6.77223	3.06391	1.5e-14	1.3e-07	intron	ENSSSCG00000025758
chr16	59661501	59661750	12.232	22.3136	0.893963	4.82e-09	0.0417182	intron	ENSSSCG00000017012	SLIT3
chr16	59679251	59679500	2.4464	7.98776	1.72983	2.98e-09	0.0257921	intron	ENSSSCG00000017012	SLIT3
chr16	59703751	59704000	2.17457	7.64046	1.8349	1.56e-09	0.0135547	intron	ENSSSCG00000017012	SLIT3
chr16	59728751	59729000	0.906073	7.0327	2.96823	1.19e-14	1.03e-07	intron	ENSSSCG00000017012	SLIT3
chr16	59729751	59730250	1.90275	8.5087	2.18156	8.39e-13	7.27e-06	intron	ENSSSCG00000017012	SLIT3
chr16	68499001	68499500	1.2685	6.94588	2.46994	4.01e-12	3.48e-05	intron	ENSSSCG00000017033	SLU7
chr16	71817251	71817500	0.724858	4.94894	2.77975	5.89e-10	0.0051008	intron	ENSSSCG00000017054	CYFIP2
chr16	79045751	79046000	0	2.6047	7.89594	1.9e-09	0.0164922	intron	ENSSSCG00000017095	SEMA5A
chr16	86164001	86164500	0.181215	3.90705	4.37521	1.68e-11	0.000145487	intron	ENSSSCG00000017122	CH242-128B1.2
chr17	488001	488250	1.54032	6.77223	2.1556	2.96e-10	0.00256163	intron	ENSSSCG00000020727
chr17	12314751	12315250	0.815466	6.16446	2.92849	8.52e-13	7.39e-06	intron	ENSSSCG00000007022	ANK1
chr17	12404501	12404750	0.181215	3.47294	4.20579	4.26e-10	0.00368985	intron	ENSSSCG00000007022	ANK1
chr17	15465501	15465750	0.634251	4.60164	2.86453	8.08e-10	0.00700188	intron	ENSSSCG00000007043	GPCPD1
chr17	20596751	20597250	2.17457	8.5087	1.98997	1.53e-11	0.000132928	intron	ENSSSCG00000007058	PLCB4
chr17	21831501	21832000	0.634251	5.03576	2.9943	8.12e-11	0.000703892	intron	ENSSSCG00000007064	MKKS
chr17	24381001	24381250	0.271822	3.73341	3.75309	4.81e-10	0.00416456	intron	ENSSSCG00000007072	SPTLC3
chr17	28323251	28323500	0.543644	4.16753	2.94016	3.4e-09	0.0294576	intron	ENSSSCG00000007080
chr17	28358501	28358750	1.08729	5.38305	2.32316	5.09e-09	0.0441341	intron	ENSSSCG00000007080
chr17	41692251	41692500	0.0906073	3.55976	5.15974	2.03e-11	0.000176224	intron	ENSSSCG00000024787	BPIFA3
chr17	46349001	46349500	0.724858	4.86211	2.75427	1.03e-09	0.00892961	intron	ENSSSCG00000007338
chr17	46693501	46694000	0.99668	9.20329	3.21986	2.62e-20	2.27e-13	intron	ENSSSCG00000007344	KIAA1755
chr17	52981001	52981500	1.17789	8.33505	2.83854	1.73e-16	1.5e-09	intron	ENSSSCG00000030820	STK4
chr17	53442001	53442250	1.17789	5.99082	2.36285	4.1e-10	0.00355565	intron	ENSSSCG00000021861
chr17	55245251	55245500	0.724858	5.38305	2.9008	3.48e-11	0.000301196	intron	ENSSSCG00000007454	ZMYND8
chr17	55833001	55833500	0.543644	4.60164	3.08276	1.85e-10	0.0016046	intron	ENSSSCG00000007456
chr17	55958751	55959000	2.537	8.1614	1.70859	5.77e-09	0.0499401	intron	ENSSSCG00000007457	SULF2
chr17	57021501	57022000	0.453036	4.16753	3.19739	7.41e-10	0.00641649	intron	ENSSSCG00000007460	ARFGEF2
chr17	59965751	59966250	0	2.86517	8.0329	2.39e-10	0.00207162	intron	ENSSSCG00000007481	ZFP64
chr17	61074501	61074750	1.81215	6.77223	1.92269	4.97e-09	0.0430951	intron	ENSSSCG00000007482	TSHZ2
chr17	64764501	64764750	2.08397	7.46682	1.86286	1.67e-09	0.0144814	intron	ENSSSCG00000007501	BMP7
chr18	1500501	1500750	2.62761	9.9847	1.94873	1.18e-12	1.03e-05	intron	ENSSSCG00000026652
chr18	1966251	1967250	0.99668	5.38305	2.44736	1.65e-09	0.0142716	intron	ENSSSCG00000016412
chr18	1984001	1984500	1.17789	6.16446	2.404	1.44e-10	0.00125184	intron	ENSSSCG00000016412
chr18	2913751	2914000	1.72154	6.77223	1.99623	2.02e-09	0.0175319	intron	ENSSSCG00000016420	INSIG1
chr18	3551251	3551500	1.81215	6.94588	1.95916	1.95e-09	0.0169247	intron	ENSSSCG00000022007
chr18	3559751	3560250	1.08729	5.73035	2.41318	6.34e-10	0.00549512	intron	ENSSSCG00000022007
chr18	5011501	5011750	5.43644	12.9367	1.2763	1.91e-09	0.0165405	intron	ENSSSCG00000016427	XRCC2
chr18	5913001	5913250	0.0906073	3.55976	5.15974	2.03e-11	0.000176224	intron	ENSSSCG00000026023
chr18	6139001	6139500	1.99336	8.07458	2.03937	2.58e-11	0.000223372	intron	ENSSSCG00000016432	PRKAG2
chr18	6388251	6388500	3.17125	9.89787	1.66589	2.16e-10	0.00187308	intron	ENSSSCG00000025737	IQCA1L
chr18	7201251	7201500	0.543644	4.34117	2.9989	1.07e-09	0.00925098	intron	ENSSSCG00000016464	CASP2
chr18	11064001	11064250	4.80219	12.5894	1.41565	1.49e-10	0.00128882	intron	ENSSSCG00000016512	ZC3HAV1
chr18	11092501	11092750	0.906073	5.20941	2.53605	1.46e-09	0.0126521	intron	ENSSSCG00000028088	ZC3HAV1L
chr18	11249251	11249500	1.72154	7.11952	2.06826	2.97e-10	0.00257548	intron	ENSSSCG00000016513	KIAA1549
chr18	11452501	11453000	0.634251	6.16446	3.28549	3.89e-14	3.37e-07	intron	ENSSSCG00000016517	SVOPL
chr18	11457501	11457750	1.08729	5.38305	2.32316	5.09e-09	0.0441341	intron	ENSSSCG00000016517	SVOPL
chr18	14433251	14433500	0.543644	4.428	3.0274	5.97e-10	0.00516881	intron	ENSSSCG00000030386	NUP205
chr18	14846751	14847000	1.08729	6.33811	2.55835	1.52e-11	0.000131962	intron	ENSSSCG00000027118
chr18	14875251	14875500	1.2685	5.81717	2.21455	3.35e-09	0.0290462	intron	ENSSSCG00000016533	STRA8
chr18	15930251	15930750	1.2685	6.68541	2.41489	1.95e-11	0.000169414	intron	ENSSSCG00000016542	LRGUK
chr18	16229251	16229500	3.26186	11.3739	1.82571	3.1e-13	2.69e-06	intron	ENSSSCG00000016543
chr18	19884001	19884250	0.724858	5.38305	2.9008	3.48e-11	0.000301196	intron	ENSSSCG00000016564	UBE2H
chr18	21362501	21363000	3.80551	13.284	1.82779	2.42e-15	2.1e-08	intron	ENSSSCG00000016590	SND1
chr18	21419751	21420000	6.52372	15.0205	1.22905	3.92e-10	0.0033934	intron	ENSSSCG00000016590	SND1
chr18	21544251	21544500	2.26518	7.90093	1.8246	9.29e-10	0.00805084	intron	ENSSSCG00000016590	SND1
chr18	26321251	26321750	1.17789	6.07764	2.38357	2.44e-10	0.00211201	intron	ENSSSCG00000016611	CADPS2
chr18	26332001	26332250	1.63093	7.0327	2.12807	1.83e-10	0.00158249	intron	ENSSSCG00000016611	CADPS2
chr18	26370751	26371000	0.362429	4.0807	3.48035	2.53e-10	0.00219083	intron	ENSSSCG00000016611	CADPS2
chr18	26375251	26375500	0.724858	4.86211	2.75427	1.03e-09	0.00892961	intron	ENSSSCG00000016611	CADPS2
chr18	36351751	36352250	0.271822	5.12258	4.20832	3.54e-14	3.07e-07	intron	ENSSSCG00000025602
chr18	36398751	36399000	0.181215	3.12564	4.05429	5.55e-09	0.0480985	intron	ENSSSCG00000025602
chr18	36489751	36490000	1.44972	6.77223	2.24241	1.06e-10	0.000914848	intron	ENSSSCG00000025602
chr18	40839751	40840000	0.724858	4.68847	2.70192	1.8e-09	0.0155994	intron	ENSSSCG00000016656	ELMO1
chr18	42831751	42832500	1.17789	5.90399	2.34182	6.89e-10	0.00597297	intron	ENSSSCG00000016664	NPSR1
chr18	44052751	44053250	0.543644	6.33811	3.54372	2.06e-15	1.78e-08	intron	ENSSSCG00000024754
chr18	44285251	44285750	1.44972	7.81411	2.44855	2.13e-13	1.85e-06	intron	ENSSSCG00000024754
chr18	44811251	44811500	0.181215	3.12564	4.05429	5.55e-09	0.0480985	intron	ENSSSCG00000023445	AVL9
chr18	46696751	46697000	1.63093	6.85905	2.09206	4.86e-10	0.00421172	intron	ENSSSCG00000016677	GARS
chr18	46984251	46984500	0	2.69153	7.94305	9.53e-10	0.00825914	intron	ENSSSCG00000016678	NOD1
chr18	47631251	47631500	0.271822	3.55976	3.68459	1.68e-09	0.0145239	intron	ENSSSCG00000016687	CHN2
chr18	49634251	49634500	1.54032	7.90093	2.37765	4e-13	3.47e-06	intron	ENSSSCG00000016695
chr18	50490751	50491250	0.271822	3.90705	3.81849	1.37e-10	0.00118764	intron	ENSSSCG00000023695
chr18	53779501	53780000	1.99336	7.46682	1.92664	7.03e-10	0.00609412	intron	ENSSSCG00000016725	TNS3
chr18	53837251	53837500	0.724858	4.94894	2.77975	5.89e-10	0.0051008	intron	ENSSSCG00000016725	TNS3
chr18	54909751	54910000	3.26186	9.55058	1.57391	2.25e-09	0.0195116	intron	ENSSSCG00000016726	ADCY1
chr18	55650001	55650250	1.17789	5.5567	2.25453	5.37e-09	0.0464793	intron	ENSSSCG00000016746,ENSSSCG00000016740	NPC1L1,
chr18	56038751	56039000	1.08729	5.38305	2.32316	5.09e-09	0.0441341	intron	ENSSSCG00000016756	BLVRA
chr18	57591751	57592000	1.08729	5.38305	2.32316	5.09e-09	0.0441341	intron	ENSSSCG00000016762
chr18	57613251	57613750	1.2685	9.72423	2.95472	8.29e-20	7.19e-13	intron	ENSSSCG00000016762
chr2	537251	537750	1.08729	7.29317	2.76051	3.64e-14	3.15e-07	intron	ENSSSCG00000012861
chr2	1476001	1476250	1.17789	6.16446	2.404	1.44e-10	0.00125184	intron	ENSSSCG00000022579
chr2	1900001	1900750	0	3.82023	8.44656	1.19e-13	1.03e-06	intron	ENSSSCG00000012869
chr2	3469751	3470000	1.81215	8.94281	2.32322	2.32e-14	2.01e-07	intron	ENSSSCG00000012889	CHKA
chr2	3982251	3982500	5.07401	15.5414	1.64006	2.42e-15	2.1e-08	intron	ENSSSCG00000012917	ANKRD13D
chr2	5375251	5375750	1.54032	9.6374	2.66391	9.14e-18	7.93e-11	intron	ENSSSCG00000028015	GAL3ST3
chr2	5475001	5475500	1.08729	5.64352	2.3912	1.07e-09	0.00928299	intron	ENSSSCG00000012963	SART1
chr2	6104251	6104750	0.181215	7.81411	5.37319	4.07e-24	3.53e-17	intron	ENSSSCG00000012998
chr2	7648501	7648750	0.271822	3.73341	3.75309	4.81e-10	0.00416456	intron	ENSSSCG00000013052	RTN3
chr2	7827001	7827250	0.543644	5.64352	3.37658	2.65e-13	2.3e-06	intron	ENSSSCG00000021482	HRASLS5
chr2	8299001	8299250	3.7149	10.4188	1.51228	1.17e-09	0.0101513	intron	ENSSSCG00000026293	STX5
chr2	8337501	8337750	3.62429	10.4188	1.5478	6.06e-10	0.00525192	intron	ENSSSCG00000020665	TAF6L
chr2	8571501	8572000	0	2.77835	7.98867	4.77e-10	0.0041363	intron	ENSSSCG00000024803
chr2	8702751	8703000	7.06737	15.9755	1.20263	2.07e-10	0.00179015	intron	ENSSSCG00000013067	PHEROC
chr2	16455251	16455500	0.543644	4.94894	3.18749	3.16e-11	0.000273946	intron	ENSSSCG00000013236	MYBPC3
chr2	16644251	16644500	0.453036	4.34117	3.25613	2.24e-10	0.00194506	intron	ENSSSCG00000013246
chr2	16645251	16646000	0.453036	8.94281	4.2969	1.74e-24	1.5e-17	intron	ENSSSCG00000013246
chr2	16714251	16714750	0.362429	5.5567	3.92474	1.21e-14	1.05e-07	intron	ENSSSCG00000013246
chr2	16958251	16958500	1.08729	5.5567	2.36888	1.81e-09	0.0156464	intron	ENSSSCG00000028351
chr2	18687251	18687500	2.35579	8.1614	1.81501	5.52e-10	0.00478133	intron	ENSSSCG00000013276	PRDM11
chr2	19820251	19820500	6.52372	14.76	1.20383	1.07e-09	0.00927807	intron	ENSSSCG00000013281	EXT2
chr2	27191251	27191500	1.81215	7.55364	2.07999	6.9e-11	0.000597767	intron	ENSSSCG00000013294	LDLRAD3
chr2	27879251	27879500	0.181215	3.12564	4.05429	5.55e-09	0.0480985	intron	ENSSSCG00000028338	PAMR1
chr2	28196751	28197000	0.543644	4.77529	3.13608	5.71e-11	0.000494638	intron	ENSSSCG00000013297	CD44
chr2	29065251	29065500	1.72154	6.77223	1.99623	2.02e-09	0.0175319	intron	ENSSSCG00000013303	ABTB2
chr2	29520001	29520250	4.07733	10.6793	1.41395	4.54e-09	0.0393003	intron	ENSSSCG00000025765	FBXO3
chr2	30749251	30749750	0.362429	3.99388	3.44941	4.66e-10	0.00403673	intron	ENSSSCG00000013315	EIF3M
chr2	42461501	42461750	3.26186	9.89787	1.62539	4.42e-10	0.0038298	intron	ENSSSCG00000029992
chr2	42469751	42470000	3.17125	9.20329	1.56104	5.72e-09	0.0495217	intron	ENSSSCG00000029992
chr2	50504751	50505250	0.181215	3.90705	4.37521	1.68e-11	0.000145487	intron	ENSSSCG00000021777
chr2	50770001	50770250	1.08729	5.73035	2.41318	6.34e-10	0.00549512	intron	ENSSSCG00000013402
chr2	51334751	51335000	1.17789	5.5567	2.25453	5.37e-09	0.0464793	intron	ENSSSCG00000013403	GALNT18
chr2	52416751	52417000	1.99336	7.46682	1.92664	7.03e-10	0.00609412	intron	ENSSSCG00000022492	AMPD3
chr2	52419001	52419250	1.54032	6.42493	2.07977	2.11e-09	0.0182381	intron	ENSSSCG00000022492	AMPD3
chr2	59054251	59054500	0.362429	3.82023	3.38546	1.57e-09	0.013639	intron	ENSSSCG00000013906	KXD1
chr2	60738751	60739250	0.724858	5.29623	2.87738	6.14e-11	0.000532388	intron	ENSSSCG00000013858	CALR3
chr2	70273251	70273750	2.08397	8.24823	2.00625	2.53e-11	0.000219071	intron	ENSSSCG00000013629	SMARCA4
chr2	71199251	71199500	0	2.86517	8.0329	2.39e-10	0.00207162	intron	ENSSSCG00000013602	HNRNPM
chr2	71522751	71523250	1.44972	7.0327	2.29677	2.3e-11	0.000198923	intron	ENSSSCG00000022967	FBN3
chr2	72168251	72168500	0	2.86517	8.0329	2.39e-10	0.00207162	intron	ENSSSCG00000013569	PEX11G
chr2	72637751	72638000	8.78891	18.8407	1.12641	4.59e-11	0.000397529	intron	ENSSSCG00000022228
chr2	77662501	77662750	0.181215	3.82023	4.34288	3.21e-11	0.000278267	intron	ENSSSCG00000021472	POLR2E
chr2	80567501	80568000	0.271822	4.51482	4.02654	1.64e-12	1.42e-05	intron	ENSSSCG00000014023	RUFY1
chr2	81146501	81146750	0.906073	5.29623	2.55985	8.51e-10	0.00737598	intron	ENSSSCG00000029380	ZFP2
chr2	121376001	121376250	0.181215	3.21247	4.09368	2.93e-09	0.0253592	intron	ENSSSCG00000014204	DCP2
chr2	135230251	135230500	1.35911	6.68541	2.3162	6e-11	0.000520342	intron	ENSSSCG00000014249	42432
chr2	136504251	136504500	1.2685	5.99082	2.2569	1.22e-09	0.0105667	intron	ENSSSCG00000014256	FBN2
chr2	139602501	139602750	2.62761	8.68234	1.74733	9.42e-10	0.00816394	intron	ENSSSCG00000014272
chr2	139862501	139862750	0.362429	4.16753	3.51065	1.37e-10	0.00118722	intron	ENSSSCG00000020915	P4HA2
chr2	140016001	140016250	0.453036	4.77529	3.3933	1.1e-11	9.57e-05	intron	ENSSSCG00000014275	SLC22A4
chr2	145424501	145425000	0.181215	5.5567	4.88216	1.27e-16	1.11e-09	intron	ENSSSCG00000014321	KLHL3
chr2	145712751	145713250	0.634251	5.46988	3.11335	4.42e-12	3.83e-05	intron	ENSSSCG00000029125	FAM13B
chr2	148187751	148188000	0.634251	4.428	2.80917	2.52e-09	0.0218234	intron	ENSSSCG00000014364	ANKHD1
chr2	148278501	148279000	1.72154	7.20635	2.08572	1.83e-10	0.00158562	intron	ENSSSCG00000014368
chr2	148306501	148306750	2.26518	9.20329	2.04444	8.64e-13	7.49e-06	intron	ENSSSCG00000014372	WDR55
chr2	148314251	148314500	2.17457	7.46682	1.80178	3.84e-09	0.0332918	intron	ENSSSCG00000014372	WDR55
chr2	148662501	148662750	0.453036	4.428	3.28463	1.23e-10	0.00106821	intron	ENSSSCG00000029281	PCDHAC2
chr2	149396751	149397000	2.4464	8.76917	1.86431	1.25e-10	0.00107904	intron	ENSSSCG00000014387	DIAPH1
chr2	149792751	149793000	0.99668	5.20941	2.40015	4.73e-09	0.0409467	intron	ENSSSCG00000014394	RNF14
chr2	150560751	150561000	0.724858	5.29623	2.87738	6.14e-11	0.000532388	intron	ENSSSCG00000014399	ARHGAP26
chr2	150897001	150897500	1.44972	6.77223	2.24241	1.06e-10	0.000914848	intron	ENSSSCG00000014399	ARHGAP26
chr2	153561751	153562250	1.2685	8.68234	2.79142	7.32e-17	6.35e-10	intron	ENSSSCG00000021785
chr2	157004501	157004750	1.63093	8.1614	2.3425	2.6e-13	2.25e-06	intron	ENSSSCG00000023279	SH3TC2
chr3	1622751	1623250	1.2685	6.59858	2.39606	3.3e-11	0.000286044	intron	ENSSSCG00000024952
chr3	1630501	1631000	1.54032	11.3739	2.90267	1.32e-22	1.15e-15	intron	ENSSSCG00000024952
chr3	1703001	1703250	6.16129	16.236	1.42355	2.83e-13	2.46e-06	intron	ENSSSCG00000024952
chr3	1707501	1707750	0.815466	5.03576	2.6373	1.25e-09	0.0108452	intron	ENSSSCG00000024952
chr3	1716751	1717000	1.81215	7.46682	2.06334	1.12e-10	0.000970012	intron	ENSSSCG00000024952
chr3	3670251	3670750	0.362429	4.86211	3.7325	9.71e-13	8.42e-06	intron	ENSSSCG00000007574	SDK1
chr3	3672751	3673000	0.906073	6.16446	2.77844	3.45e-12	2.99e-05	intron	ENSSSCG00000007574	SDK1
chr3	3701501	3702000	1.2685	8.42187	2.74753	3.9e-16	3.38e-09	intron	ENSSSCG00000007574	SDK1
chr3	3724751	3725250	0.906073	8.76917	3.28614	9.78e-20	8.48e-13	intron	ENSSSCG00000007574	SDK1
chr3	3752751	3753000	3.17125	9.29011	1.57457	3.82e-09	0.033136	intron	ENSSSCG00000007574	SDK1
chr3	3757751	3758250	1.08729	5.5567	2.36888	1.81e-09	0.0156464	intron	ENSSSCG00000007574	SDK1
chr3	5236751	5237250	0.271822	4.16753	3.91135	2.07e-11	0.000179192	intron	ENSSSCG00000007589
chr3	5267501	5267750	2.537	8.85599	1.82627	1.8e-10	0.00155941	intron	ENSSSCG00000025940
chr3	5452001	5452500	11.2353	26.8284	1.28218	5.07e-18	4.4e-11	intron	ENSSSCG00000007599,ENSSSCG00000007602	LMTK2,BAIAP2L1
chr3	6049751	6050250	8.97012	18.9275	1.10363	8.44e-11	0.000731415	intron	ENSSSCG00000007606	TRRAP
chr3	7944751	7945000	1.90275	8.07458	2.1061	9.85e-12	8.53e-05	intron	ENSSSCG00000007671	TFR2
chr3	10937251	10937750	0.634251	5.29623	3.0669	1.42e-11	0.000123335	intron	ENSSSCG00000030378	LIMK1
chr3	14872751	14873000	1.44972	7.20635	2.3319	8.22e-12	7.12e-05	intron	ENSSSCG00000007727
chr3	14906251	14906500	0.0906073	3.64658	5.1944	1.04e-11	9.03e-05	intron	ENSSSCG00000007727
chr3	15409251	15409500	0	2.51788	7.84724	3.8e-09	0.0329332	intron	ENSSSCG00000007728
chr3	16036501	16037000	0.271822	4.34117	3.97009	5.83e-12	5.05e-05	intron	ENSSSCG00000007730
chr3	16070501	16071000	0.543644	4.68847	3.10967	1.03e-10	0.000891655	intron	ENSSSCG00000007730
chr3	16077501	16078000	7.97344	21.2717	1.44169	2.09e-17	1.82e-10	intron	ENSSSCG00000007730
chr3	16139751	16140250	0.634251	10.8529	4.10042	1.22e-28	1.05e-21	intron	ENSSSCG00000007730
chr3	16174751	16175000	0.453036	4.34117	3.25613	2.24e-10	0.00194506	intron	ENSSSCG00000007730
chr3	16359751	16360500	0.634251	9.81105	3.95497	2.36e-25	2.04e-18	intron	ENSSSCG00000007733
chr3	17136751	17137250	0.99668	5.20941	2.40015	4.73e-09	0.0409467	intron	ENSSSCG00000007748	PSPH
chr3	18273751	18274250	0.906073	6.42493	2.83804	6.4e-13	5.54e-06	intron	ENSSSCG00000007797	ITGAL
chr3	18275501	18275750	1.08729	5.73035	2.41318	6.34e-10	0.00549512	intron	ENSSSCG00000007797	ITGAL
chr3	18631751	18632000	0.181215	3.21247	4.09368	2.93e-09	0.0253592	intron	ENSSSCG00000022075	KCTD13
chr3	19102001	19102250	2.17457	7.46682	1.80178	3.84e-09	0.0332918	intron	ENSSSCG00000007812	XPO6
chr3	19516251	19516500	0.271822	3.64658	3.71925	8.98e-10	0.00778281	intron	ENSSSCG00000007814	KIAA0556
chr3	19517501	19517750	0.906073	5.5567	2.62897	1.66e-10	0.00144275	intron	ENSSSCG00000007814	KIAA0556
chr3	19606001	19606750	1.63093	9.37693	2.54255	1.64e-16	1.42e-09	intron	ENSSSCG00000007815	GTF3C1
chr3	19651751	19652000	2.80883	9.46376	1.77569	8.99e-11	0.000779339	intron	ENSSSCG00000007815	GTF3C1
chr3	26291001	26291250	0.271822	3.55976	3.68459	1.68e-09	0.0145239	intron	ENSSSCG00000007861	GP2
chr3	26996501	26997000	0.99668	5.81717	2.55903	1.14e-10	0.000984081	intron	ENSSSCG00000007866,ENSSSCG00000007868	TMC7,TMC5
chr3	31603251	31603750	4.53036	13.9786	1.6504	5.48e-14	4.75e-07	intron	ENSSSCG00000007885
chr3	33333501	33333750	0.181215	3.12564	4.05429	5.55e-09	0.0480985	intron	ENSSSCG00000020675	ATF7IP2
chr3	43373251	43373500	0.634251	5.03576	2.9943	8.12e-11	0.000703892	intron	ENSSSCG00000008072,ENSSSCG00000008070	ASPN,CENPP
chr3	47207251	47207500	0.906073	5.29623	2.55985	8.51e-10	0.00737598	intron	ENSSSCG00000028292
chr3	51402501	51402750	1.35911	7.11952	2.40682	4.48e-12	3.89e-05	intron	ENSSSCG00000008144	NCK2
chr3	54168751	54169000	0.181215	3.21247	4.09368	2.93e-09	0.0253592	intron	ENSSSCG00000008155	SLC9A4
chr3	55739751	55740000	0.815466	5.64352	2.80135	2.56e-11	0.000222117	intron	ENSSSCG00000008170
chr3	55895001	55895250	0.634251	4.86211	2.94378	2.57e-10	0.00222841	intron	ENSSSCG00000008171	NPAS2
chr3	72036251	72036500	0.362429	4.16753	3.51065	1.37e-10	0.00118722	intron	ENSSSCG00000024965	MOB1A
chr3	74529251	74529750	1.35911	7.37999	2.45858	9.25e-13	8.02e-06	intron	ENSSSCG00000008312
chr3	74755251	74755500	1.54032	6.33811	2.06018	3.42e-09	0.0296179	intron	ENSSSCG00000022708
chr3	75137501	75137750	1.54032	6.25129	2.04031	5.54e-09	0.0479799	intron	ENSSSCG00000020736	ADD2
chr3	76484751	76485000	1.63093	6.94588	2.11018	2.98e-10	0.00258448	intron	ENSSSCG00000008339	GFPT1
chr3	100598501	100598750	0.543644	4.60164	3.08276	1.85e-10	0.0016046	intron	ENSSSCG00000008444	PRKCE
chr3	115530751	115531000	1.2685	6.16446	2.29805	4.39e-10	0.0038085	intron	ENSSSCG00000025901	LCLAT1
chr3	117199501	117200000	0.815466	5.38305	2.73331	1.37e-10	0.00118963	intron	ENSSSCG00000008537	TRMT61B
chr3	117284501	117284750	0.271822	3.99388	3.85012	7.3e-11	0.000633009	intron	ENSSSCG00000008539
chr3	118076751	118077000	2.35579	7.90093	1.76828	2.1e-09	0.0181669	intron	ENSSSCG00000026465	BRE
chr3	118299251	118299500	0.724858	5.64352	2.96883	6.23e-12	5.4e-05	intron	ENSSSCG00000008543	RBKS
chr3	121136751	121137250	1.54032	7.98776	2.3934	2.38e-13	2.06e-06	intron	ENSSSCG00000008578	ADCY3
chr3	121259751	121260000	0.453036	3.90705	3.10453	4.38e-09	0.0379248	intron	ENSSSCG00000008581	NCOA1
chr3	122202001	122202500	0.99668	8.59552	3.12142	1.6e-18	1.39e-11	intron	ENSSSCG00000008593	KLHL29
chr3	125497501	125498000	1.44972	6.07764	2.08656	5.62e-09	0.0486526	intron	ENSSSCG00000025357	LDAH
chr3	133677501	133677750	6.70494	16.4096	1.31711	4.47e-12	3.88e-05	intron	ENSSSCG00000008624
chr3	133857251	133857500	3.35247	9.81105	1.57329	1.33e-09	0.0114954	intron	ENSSSCG00000008625	NTSR2
chr3	134705001	134705250	10.8729	22.2268	1.0581	1.81e-11	0.000156986	intron	ENSSSCG00000008635	NOL10
chr3	134961001	134961250	6.97676	16.4965	1.26748	1.61e-11	0.000139849	intron	ENSSSCG00000008637	TAF1B
chr3	135025501	135025750	1.90275	10.1583	2.43691	5.04e-17	4.37e-10	intron	ENSSSCG00000026068	GRHL1
chr3	135144001	135144250	9.69498	18.8407	0.985024	5.26e-09	0.0456079	intron	ENSSSCG00000020799	CPSF3
chr3	135314501	135315000	0.815466	4.86211	2.58678	3.73e-09	0.0323245	intron	ENSSSCG00000008642	ASAP2
chr3	135332251	135332500	6.16129	14.8468	1.2946	9.39e-11	0.00081422	intron	ENSSSCG00000008642	ASAP2
chr4	2569251	2569500	5.88947	14.4127	1.31679	1.05e-10	0.000912946	intron	ENSSSCG00000005934	TRAPPC9
chr4	2759751	2760000	0.543644	4.25435	2.96983	1.91e-09	0.0165247	intron	ENSSSCG00000005934	TRAPPC9
chr4	6155001	6155250	2.537	8.24823	1.72383	3.77e-09	0.0326356	intron	ENSSSCG00000005941	CU151851.1
chr4	6172251	6172500	1.35911	6.59858	2.29737	1e-10	0.00086916	intron	ENSSSCG00000005941	CU151851.1
chr4	6185251	6185750	3.98672	13.284	1.76087	1.19e-14	1.03e-07	intron	ENSSSCG00000005941	CU151851.1
chr4	6202251	6202500	1.63093	6.85905	2.09206	4.86e-10	0.00421172	intron	ENSSSCG00000005941	CU151851.1
chr4	6933001	6933500	1.63093	7.20635	2.16321	6.8e-11	0.000589537	intron	ENSSSCG00000030947	CU571095.1
chr4	6967501	6968000	3.35247	12.8499	1.96219	3.35e-16	2.9e-09	intron	ENSSSCG00000030947	CU571095.1
chr4	7740751	7741000	1.35911	6.07764	2.17893	2.08e-09	0.0180446	intron	ENSSSCG00000005943	ST3GAL1
chr4	7930001	7931250	1.35911	8.59552	2.67824	4.86e-16	4.21e-09	intron	ENSSSCG00000005944	NDRG1
chr4	8206501	8207000	3.7149	10.9398	1.5826	1.07e-10	0.000930142	intron	ENSSSCG00000005948,ENSSSCG00000005946	TG,WISP1
chr4	8226501	8227000	1.99336	8.76917	2.15827	5.24e-13	4.54e-06	intron	ENSSSCG00000005948	TG
chr4	15255751	15256000	0.724858	4.68847	2.70192	1.8e-09	0.0155994	intron	ENSSSCG00000005970	SQLE
chr4	15712751	15713000	1.90275	8.33505	2.15185	2.26e-12	1.96e-05	intron	ENSSSCG00000005975	MTSS1
chr4	15743001	15743250	5.88947	13.8049	1.25469	1.21e-09	0.0105028	intron	ENSSSCG00000005975,ENSSSCG00000005977	MTSS1,TMEM65
chr4	17035751	17036000	1.35911	7.37999	2.45858	9.25e-13	8.02e-06	intron	ENSSSCG00000005987
chr4	19767001	19767500	0.453036	5.12258	3.49436	1.78e-12	1.54e-05	intron	ENSSSCG00000005997	COL14A1
chr4	19823251	19823500	1.2685	6.68541	2.41489	1.95e-11	0.000169414	intron	ENSSSCG00000005997	COL14A1
chr4	23151501	23152000	0.815466	7.11952	3.13595	1.45e-15	1.26e-08	intron	ENSSSCG00000006014	RAD21
chr4	33454501	33455000	1.44972	8.59552	2.58587	1.74e-15	1.51e-08	intron	ENSSSCG00000006037
chr4	36583001	36583500	0.906073	7.0327	2.96823	1.19e-14	1.03e-07	intron	ENSSSCG00000006051
chr4	39260501	39261000	0.724858	6.07764	3.07555	3.44e-13	2.98e-06	intron	ENSSSCG00000006064	SNX31
chr4	40156251	40156750	0	3.64658	8.37964	4.75e-13	4.12e-06	intron	ENSSSCG00000006071	VPS13B
chr4	40797251	40797500	0.906073	5.73035	2.67328	5.55e-11	0.000481246	intron	ENSSSCG00000006072
chr4	41680001	41680250	0.453036	4.16753	3.19739	7.41e-10	0.00641649	intron	ENSSSCG00000006078	POP1
chr4	41762751	41763250	0.453036	4.60164	3.33999	3.7e-11	0.000320657	intron	ENSSSCG00000006078	POP1
chr4	42012501	42012750	0.906073	5.38305	2.58326	4.95e-10	0.00429064	intron	ENSSSCG00000006083	LAPTM4B
chr4	42763501	42763750	0.543644	4.68847	3.10967	1.03e-10	0.000891655	intron	ENSSSCG00000006087
chr4	67630251	67630500	1.54032	6.42493	2.07977	2.11e-09	0.0182381	intron	ENSSSCG00000006175	LY96
chr4	71114001	71114500	0	4.16753	8.57174	7.52e-15	6.52e-08	intron	ENSSSCG00000006196	SLCO5A1
chr4	79516251	79516500	1.17789	5.5567	2.25453	5.37e-09	0.0464793	intron	ENSSSCG00000006233	CA8
chr4	81068251	81068750	0.543644	4.16753	2.94016	3.4e-09	0.0294576	intron	ENSSSCG00000006236	NSMAF
chr4	85128251	85128500	2.89943	8.76917	1.62022	5.55e-09	0.0480547	intron	ENSSSCG00000006266	ST18
chr4	93271001	93271250	0.634251	4.34117	2.78067	4.43e-09	0.0384043	intron	ENSSSCG00000006329	LMX1A
chr4	97572251	97572750	0.634251	4.428	2.80917	2.52e-09	0.0218234	intron	ENSSSCG00000006374	CD244
chr4	101726251	101726500	4.53036	12.5026	1.48954	3.36e-11	0.000290911	intron	ENSSSCG00000006461	ARHGEF11
chr4	101744501	101744750	4.34915	11.5475	1.43375	6.49e-10	0.00562755	intron	ENSSSCG00000006462	LRRC71
chr4	102493751	102494000	0.724858	4.94894	2.77975	5.89e-10	0.0051008	intron	ENSSSCG00000020869
chr4	104068251	104068750	0.724858	4.94894	2.77975	5.89e-10	0.0051008	intron	ENSSSCG00000006546	TDRD10
chr4	104482751	104483250	1.54032	7.64046	2.32936	1.89e-12	1.64e-05	intron	ENSSSCG00000006556
chr4	114144501	114145000	0.634251	6.25129	3.30563	2.14e-14	1.85e-07	intron	ENSSSCG00000006737	IGSF3
chr4	114147251	114147750	1.44972	7.0327	2.29677	2.3e-11	0.000198923	intron	ENSSSCG00000006737	IGSF3
chr4	114348751	114349500	0.181215	3.21247	4.09368	2.93e-09	0.0253592	intron	ENSSSCG00000006738	CH242-280N19.2
chr4	116986751	116987000	1.63093	6.68541	2.05513	1.28e-09	0.0111098	intron	ENSSSCG00000006766	PHTF1
chr4	120289001	120289250	0.634251	4.68847	2.89144	4.56e-10	0.00395395	intron	ENSSSCG00000006810
chr4	121923251	121923500	0.453036	3.99388	3.13615	2.43e-09	0.0210158	intron	ENSSSCG00000006850	FAM102B
chr4	122813501	122813750	1.08729	5.90399	2.45617	2.21e-10	0.00191292	intron	ENSSSCG00000006851
chr4	126594001	126594250	0.99668	5.20941	2.40015	4.73e-09	0.0409467	intron	ENSSSCG00000024758
chr4	129406501	129407000	0.453036	4.51482	3.31257	6.76e-11	0.00058571	intron	ENSSSCG00000006864	CDC14A
chr4	129443501	129444000	2.08397	8.76917	2.09449	1.41e-12	1.23e-05	intron	ENSSSCG00000006864	CDC14A
chr4	129596751	129597000	1.17789	6.33811	2.444	5.04e-11	0.000437104	intron	ENSSSCG00000006869
chr4	134160751	134161000	1.72154	6.94588	2.03269	7.79e-10	0.00675034	intron	ENSSSCG00000006885	ALG14
chr4	134492001	134492250	2.4464	8.33505	1.79115	5.12e-10	0.00443401	intron	ENSSSCG00000028620	ABCD3
chr4	134560751	134561250	1.17789	5.99082	2.36285	4.1e-10	0.00355565	intron	ENSSSCG00000028620	ABCD3
chr4	136065501	136065750	0.271822	4.25435	3.94102	1.1e-11	9.52e-05	intron	ENSSSCG00000006901
chr4	136066251	136066750	0.362429	5.99082	4.03305	5.11e-16	4.43e-09	intron	ENSSSCG00000006901
chr4	136674501	136674750	5.07401	12.5026	1.32642	1.24e-09	0.010722	intron	ENSSSCG00000006911	TGFBR3
chr4	136758251	136758750	2.26518	9.11646	2.03078	1.39e-12	1.21e-05	intron	ENSSSCG00000006911	TGFBR3
chr4	136813501	136814000	1.90275	7.64046	2.02649	1.1e-10	0.000955828	intron	ENSSSCG00000006911	TGFBR3
chr5	294501	294750	1.17789	5.64352	2.27685	3.22e-09	0.0279287	intron	ENSSSCG00000000955	TBC1D22A
chr5	470751	471000	2.4464	7.90093	1.71409	4.6e-09	0.0398259	intron	ENSSSCG00000000006	PPARA
chr5	552751	553000	3.98672	12.0685	1.62254	4.35e-12	3.77e-05	intron	ENSSSCG00000000002	GTSE1
chr5	1136001	1136250	1.63093	6.42493	1.99789	5.4e-09	0.0467626	intron	ENSSSCG00000000010
chr5	1519251	1519500	0.634251	4.68847	2.89144	4.56e-10	0.00395395	intron	ENSSSCG00000000019
chr5	2185751	2186250	4.53036	11.9816	1.42819	3.34e-10	0.00289337	intron	ENSSSCG00000000025	PARVG
chr5	2228001	2228250	1.17789	6.42493	2.4636	2.97e-11	0.000257518	intron	ENSSSCG00000000023
chr5	2229001	2229250	1.44972	6.51176	2.18592	4.77e-10	0.00412945	intron	ENSSSCG00000000023
chr5	3469501	3469750	3.62429	10.8529	1.60663	8.07e-11	0.000699143	intron	ENSSSCG00000000037	ARFGAP3
chr5	3971501	3972000	0	3.38611	8.27306	3.78e-12	3.27e-05	intron	ENSSSCG00000000050,ENSSSCG00000000047
chr5	6568001	6568250	0.906073	5.12258	2.51186	2.5e-09	0.0216531	intron	ENSSSCG00000000096	JOSD1
chr5	8291001	8291500	2.35579	8.42187	1.86028	1.42e-10	0.00123385	intron	ENSSSCG00000026067	TMPRSS6
chr5	13696501	13696750	0.362429	4.0807	3.48035	2.53e-10	0.00219083	intron	ENSSSCG00000026193
chr5	15049501	15050000	1.17789	6.25129	2.42414	8.54e-11	0.000740469	intron	ENSSSCG00000028703	CCNT1
chr5	15052001	15052500	2.08397	7.98776	1.96002	1.04e-10	0.000902752	intron	ENSSSCG00000028703	CCNT1
chr5	15057001	15057250	3.35247	10.2452	1.63569	1.73e-10	0.00149598	intron	ENSSSCG00000028703	CCNT1
chr5	17746251	17746500	0.181215	3.99388	4.40683	8.77e-12	7.6e-05	intron	ENSSSCG00000000228	SCN8A
chr5	17857751	17858000	0.362429	4.16753	3.51065	1.37e-10	0.00118722	intron	ENSSSCG00000000232	ACVRL1
chr5	17864251	17864500	2.08397	9.20329	2.16412	1.22e-13	1.06e-06	intron	ENSSSCG00000000232	ACVRL1
chr5	18049501	18049750	3.62429	10.1583	1.51131	1.98e-09	0.0171948	intron	ENSSSCG00000024474
chr5	20453501	20453750	0	3.29929	8.2357	7.54e-12	6.53e-05	intron	ENSSSCG00000000293	ITGA5
chr5	24513751	24514000	0.0906073	3.03882	4.93223	1.11e-09	0.00959571	intron	ENSSSCG00000026498
chr5	24695251	24695500	2.99004	8.94281	1.60425	4.91e-09	0.0425459	intron	ENSSSCG00000000439	KIF5A
chr5	30200251	30200750	1.35911	6.59858	2.29737	1e-10	0.00086916	intron	ENSSSCG00000029004
chr5	31898751	31899750	1.81215	8.94281	2.32322	2.32e-14	2.01e-07	intron	ENSSSCG00000000464	C12orf56
chr5	32269751	32270250	0	3.21247	8.19736	1.5e-11	0.000130397	intron	ENSSSCG00000023788	TBC1D30
chr5	32270751	32271500	0.634251	7.81411	3.62705	3.85e-19	3.33e-12	intron	ENSSSCG00000023788	TBC1D30
chr5	33442251	33442500	0.99668	7.20635	2.86746	1.6e-14	1.39e-07	intron	ENSSSCG00000000471
chr5	33982751	33983250	1.35911	9.20329	2.77668	1.01e-17	8.76e-11	intron	ENSSSCG00000000478	GRIP1
chr5	35836251	35836750	0.453036	5.12258	3.49436	1.78e-12	1.54e-05	intron	ENSSSCG00000000487	SLC35E3
chr5	55293001	55293250	0.0906073	2.86517	4.84765	4.18e-09	0.0361839	intron	ENSSSCG00000000583	PYROXD1
chr5	57882501	57883000	0.181215	4.68847	4.63757	4.74e-14	4.11e-07	intron	ENSSSCG00000000591	PIK3C2G
chr5	63213501	63213750	1.54032	6.42493	2.07977	2.11e-09	0.0182381	intron	ENSSSCG00000024152	ETV6
chr5	66045501	66046000	0.99668	5.90399	2.58037	6.61e-11	0.00057284	intron	ENSSSCG00000025680
chr5	72539001	72539250	2.537	8.1614	1.70859	5.77e-09	0.0499401	intron	ENSSSCG00000000774	USP18
chr5	73954501	73955000	0.724858	6.25129	3.11612	1.07e-13	9.26e-07	intron	ENSSSCG00000024523	SLC2A13
chr5	78502501	78502750	0.634251	4.428	2.80917	2.52e-09	0.0218234	intron	ENSSSCG00000000802	NELL2
chr5	86525001	86525250	1.2685	5.90399	2.23588	2.02e-09	0.01754	intron	ENSSSCG00000000866,ENSSSCG00000023236	MYBPC1,
chr5	87990751	87991250	1.08729	5.73035	2.41318	6.34e-10	0.00549512	intron	ENSSSCG00000026697	UHRF1BP1L
chr5	91711001	91711500	1.63093	8.1614	2.3425	2.6e-13	2.25e-06	intron	ENSSSCG00000000891
chr5	91733501	91734000	0.0906073	4.25435	5.41617	9.58e-14	8.31e-07	intron	ENSSSCG00000000892	HAL
chr5	92372001	92372250	0.815466	5.38305	2.73331	1.37e-10	0.00118963	intron	ENSSSCG00000000901	FGD6
chr5	92457251	92457500	1.35911	5.90399	2.13719	5.62e-09	0.0486828	intron	ENSSSCG00000000901	FGD6
chr5	104206001	104206500	2.80883	10.4188	1.91424	6.74e-13	5.85e-06	intron	ENSSSCG00000000941	METTL25
chr5	105999251	105999750	1.35911	7.90093	2.55684	3.76e-14	3.26e-07	intron	ENSSSCG00000000943	OTOGL
chr6	393751	394000	1.81215	7.81411	2.12883	1.59e-11	0.000138215	intron	ENSSSCG00000024687	FANCA
chr6	1799751	1800250	0.906073	5.12258	2.51186	2.5e-09	0.0216531	intron	ENSSSCG00000002653	JPH3
chr6	4430501	4430750	6.34251	15.4546	1.31069	2.39e-11	0.000207493	intron	ENSSSCG00000002669	CRISPLD2
chr6	4997501	4997750	1.08729	5.38305	2.32316	5.09e-09	0.0441341	intron	ENSSSCG00000002677
chr6	9645751	9646250	0.181215	3.21247	4.09368	2.93e-09	0.0253592	intron	ENSSSCG00000002694	CLEC3A
chr6	9737251	9737750	0.543644	5.5567	3.35425	4.85e-13	4.2e-06	intron	ENSSSCG00000027415	WWOX
chr6	10046501	10046750	0.543644	4.51482	3.05535	3.33e-10	0.00288253	intron	ENSSSCG00000002696	VAT1L
chr6	11940251	11940750	0.634251	5.81717	3.20198	4.19e-13	3.63e-06	intron	ENSSSCG00000002706	ADAT1
chr6	12039001	12039250	0.815466	5.12258	2.66191	7.23e-10	0.00626102	intron	ENSSSCG00000028464
chr6	12046751	12047000	0	2.6047	7.89594	1.9e-09	0.0164922	intron	ENSSSCG00000028464
chr6	12267751	12268250	0.271822	4.51482	4.02654	1.64e-12	1.42e-05	intron	ENSSSCG00000023127
chr6	13034501	13034750	0.99668	6.25129	2.66268	7.45e-12	6.45e-05	intron	ENSSSCG00000030420	GLG1
chr6	13081001	13081500	0.362429	4.16753	3.51065	1.37e-10	0.00118722	intron	ENSSSCG00000030420	GLG1
chr6	13334501	13335000	1.99336	7.72729	1.97604	1.73e-10	0.00149628	intron	ENSSSCG00000002720	CLEC18A
chr6	17819251	17819500	2.26518	8.59552	1.946	2.37e-11	0.000205571	intron	ENSSSCG00000002811	CNGB1
chr6	25638501	25639000	0.181215	3.21247	4.09368	2.93e-09	0.0253592	intron	ENSSSCG00000002771
chr6	38296251	38296500	0	2.86517	8.0329	2.39e-10	0.00207162	intron	ENSSSCG00000025152	CEP89
chr6	38489501	38490000	0	3.29929	8.2357	7.54e-12	6.53e-05	intron	ENSSSCG00000002865	GPATCH1
chr6	38508501	38509000	1.2685	6.59858	2.39606	3.3e-11	0.000286044	intron	ENSSSCG00000002865	GPATCH1
chr6	40015751	40016000	2.80883	8.76917	1.66585	2.72e-09	0.0235946	intron	ENSSSCG00000002879	GRAMD1A
chr6	41007251	41007500	0.543644	4.34117	2.9989	1.07e-09	0.00925098	intron	ENSSSCG00000025355	ZNF146
chr6	41170001	41170250	0.99668	5.46988	2.4704	9.69e-10	0.008396	intron	ENSSSCG00000002932	ZNF567
chr6	41729001	41729750	0	3.29929	8.2357	7.54e-12	6.53e-05	intron	ENSSSCG00000022423
chr6	42223001	42223500	0.634251	5.20941	3.0431	2.55e-11	0.000220776	intron	ENSSSCG00000029408	ZFP30
chr6	43163251	43163750	1.90275	7.55364	2.01002	1.78e-10	0.0015402	intron	ENSSSCG00000024281
chr6	44660251	44660500	1.99336	7.29317	1.89274	1.77e-09	0.0153695	intron	ENSSSCG00000002998	SNRPA
chr6	70200501	70200750	0.453036	3.99388	3.13615	2.43e-09	0.0210158	intron	ENSSSCG00000003481	PADI1
chr6	72223251	72223750	1.72154	8.5087	2.32506	1e-13	8.69e-07	intron	ENSSSCG00000027489	TMCO4
chr6	76796001	76796500	0	3.21247	8.19736	1.5e-11	0.000130397	intron	ENSSSCG00000003553	MTFR1L
chr6	76815501	76816000	1.2685	5.90399	2.23588	2.02e-09	0.01754	intron	ENSSSCG00000003553	MTFR1L
chr6	77363501	77363750	0.724858	4.51482	2.6476	5.46e-09	0.0472892	intron	ENSSSCG00000003557	LIN28A
chr6	78645751	78646250	1.72154	8.68234	2.35417	3.58e-14	3.1e-07	intron	ENSSSCG00000003580
chr6	82748751	82749250	0.181215	3.55976	4.2413	2.23e-10	0.00193648	intron	ENSSSCG00000003617	TXLNA
chr6	83018001	83018250	0.271822	3.64658	3.71925	8.98e-10	0.00778281	intron	ENSSSCG00000029799,ENSSSCG00000028423	ZBTB8OS,RBBP4
chr6	84033501	84034000	0.0906073	4.428	5.47374	2.5e-14	2.17e-07	intron	ENSSSCG00000003622	CSMD2
chr6	84051001	84051500	1.90275	7.81411	2.05886	4.22e-11	0.000365838	intron	ENSSSCG00000003622	CSMD2
chr6	84910251	84910500	1.2685	6.51176	2.37699	5.56e-11	0.000482032	intron	ENSSSCG00000025371	EYA3
chr6	87884501	87884750	0.543644	5.46988	3.33158	8.84e-13	7.66e-06	intron	ENSSSCG00000003651	RHBDL2
chr6	97035501	97036000	1.08729	5.38305	2.32316	5.09e-09	0.0441341	intron	ENSSSCG00000003697
chr6	100706001	100706500	1.81215	7.81411	2.12883	1.59e-11	0.000138215	intron	ENSSSCG00000003705	CABLES1
chr6	101592251	101592500	1.72154	6.94588	2.03269	7.79e-10	0.00675034	intron	ENSSSCG00000003710	TTC39C
chr6	113066501	113067000	0.453036	5.90399	3.69877	7.02e-15	6.09e-08	intron	ENSSSCG00000027935,ENSSSCG00000003746	FHOD3,
chr6	113112251	113112500	0.271822	3.55976	3.68459	1.68e-09	0.0145239	intron	ENSSSCG00000027935	FHOD3
chr6	118065501	118066000	0.181215	3.73341	4.30981	6.14e-11	0.000531765	intron	ENSSSCG00000003749	PIK3C3
chr6	127854251	127854500	0.815466	5.29623	2.7099	2.39e-10	0.00207349	intron	ENSSSCG00000003777	SLC44A5
chr6	135602001	135602250	1.08729	6.77223	2.65377	1e-12	8.69e-06	intron	ENSSSCG00000003808
chr6	135613001	135613500	3.53368	10.0715	1.53535	1.53e-09	0.0132453	intron	ENSSSCG00000003808
chr6	135613751	135614000	0.815466	5.12258	2.66191	7.23e-10	0.00626102	intron	ENSSSCG00000003808
chr6	136180501	136180750	1.35911	6.16446	2.19936	1.26e-09	0.0109461	intron	ENSSSCG00000004829	CACHD1
chr6	136777751	136778250	0.181215	3.47294	4.20579	4.26e-10	0.00368985	intron	ENSSSCG00000003811	ROR1
chr6	136880751	136881000	0.271822	4.16753	3.91135	2.07e-11	0.000179192	intron	ENSSSCG00000003811	ROR1
chr6	140499501	140499750	0.543644	5.81717	3.42021	7.93e-14	6.87e-07	intron	ENSSSCG00000003828
chr6	140508751	140509250	0.181215	4.60164	4.61067	9.12e-14	7.9e-07	intron	ENSSSCG00000003828
chr6	140653501	140653750	0.453036	4.428	3.28463	1.23e-10	0.00106821	intron	ENSSSCG00000003828
chr6	145575001	145575750	0.543644	5.90399	3.44155	4.33e-14	3.75e-07	intron	ENSSSCG00000027525	DHCR24
chr6	145989251	145990000	0.271822	8.85599	4.99681	2.34e-26	2.03e-19	intron	ENSSSCG00000030538	CDCP2
chr6	146168001	146168500	2.26518	8.24823	1.88657	1.51e-10	0.0013081	intron	ENSSSCG00000028748	NDC1
chr6	146751251	146751500	0.271822	4.51482	4.02654	1.64e-12	1.42e-05	intron	ENSSSCG00000003851	CPT2
chr6	146888001	146888500	2.80883	9.37693	1.76241	1.39e-10	0.0012023	intron	ENSSSCG00000027114	PODN
chr6	146963251	146963750	1.2685	7.72729	2.62352	3.18e-14	2.75e-07	intron	ENSSSCG00000003854	ECHDC2
chr6	148925251	148925500	0.634251	5.12258	3.01891	4.55e-11	0.000394547	intron	ENSSSCG00000003877	FAF1
chr6	149261751	149262500	9.42316	21.3586	1.20687	1.87e-13	1.62e-06	intron	ENSSSCG00000003877	FAF1
chr6	152574251	152574500	2.08397	7.72729	1.91226	4.21e-10	0.00365152	intron	ENSSSCG00000003902	NSUN4
chr6	153376751	153377250	1.44972	6.59858	2.205	2.89e-10	0.00250407	intron	ENSSSCG00000003917	TESK2
chr6	154907251	154907500	0.815466	5.5567	2.77902	4.49e-11	0.000389339	intron	ENSSSCG00000029461
chr6	156309001	156309250	0	2.69153	7.94305	9.53e-10	0.00825914	intron	ENSSSCG00000003965	CCDC30
chr7	1228001	1228500	4.43976	12.9367	1.56781	2.41e-12	2.09e-05	intron	ENSSSCG00000000994	GMDS
chr7	1240001	1240250	0.271822	3.64658	3.71925	8.98e-10	0.00778281	intron	ENSSSCG00000000994	GMDS
chr7	1378751	1379000	8.42648	18.4066	1.15347	3.41e-11	0.000295224	intron	ENSSSCG00000000994	GMDS
chr7	2958751	2959250	2.08397	9.46376	2.20433	2.74e-14	2.38e-07	intron	ENSSSCG00000000999
chr7	3106751	3107000	2.80883	11.0266	1.99595	2.69e-14	2.33e-07	intron	ENSSSCG00000000998	RPP40
chr7	3453501	3453750	1.63093	7.72729	2.26375	3.35e-12	2.91e-05	intron	ENSSSCG00000001016
chr7	3525251	3525750	4.25854	14.3259	1.77482	1.06e-15	9.23e-09	intron	ENSSSCG00000001016
chr7	4034751	4035000	3.53368	9.89787	1.51029	3.36e-09	0.0291387	intron	ENSSSCG00000024310	F13A1
chr7	4999751	5000250	2.35579	8.76917	1.9185	2.27e-11	0.000196957	intron	ENSSSCG00000001025	DSP
chr7	5303751	5304250	2.537	10.2452	2.03625	1.2e-13	1.04e-06	intron	ENSSSCG00000001027	BMP6
chr7	5796251	5797000	3.7149	20.9245	2.51752	3.2e-34	2.78e-27	intron	ENSSSCG00000001033	SLC35B3
chr7	7766251	7766500	0.906073	5.20941	2.53605	1.46e-09	0.0126521	intron	ENSSSCG00000001041	PAK1IP1
chr7	9750501	9751000	3.08065	9.46376	1.64293	8.42e-10	0.007299	intron	ENSSSCG00000001052	PHACTR1
chr7	9837751	9838000	1.99336	9.46376	2.26811	9.57e-15	8.29e-08	intron	ENSSSCG00000001052	PHACTR1
chr7	9840251	9840500	0	2.51788	7.84724	3.8e-09	0.0329332	intron	ENSSSCG00000001052	PHACTR1
chr7	10092251	10092500	1.08729	5.73035	2.41318	6.34e-10	0.00549512	intron	ENSSSCG00000001054	GFOD1
chr7	10103001	10103250	0.99668	5.29623	2.42395	2.79e-09	0.0242028	intron	ENSSSCG00000001054	GFOD1
chr7	10149501	10149750	0.181215	3.38611	4.16938	8.11e-10	0.00702331	intron	ENSSSCG00000001054	GFOD1
chr7	12092751	12093250	1.81215	6.85905	1.94104	3.12e-09	0.0270399	intron	ENSSSCG00000001061	JARID2
chr7	14114001	14114500	0.815466	5.99082	2.88734	2.67e-12	2.31e-05	intron	ENSSSCG00000026034	NUP153
chr7	14613251	14613500	0.362429	3.90705	3.41779	8.57e-10	0.0074261	intron	ENSSSCG00000001074	KDM1B
chr7	14615251	14615750	2.4464	8.85599	1.8785	7.95e-11	0.000689108	intron	ENSSSCG00000001074	KDM1B
chr7	20285501	20286250	0.271822	5.5567	4.32544	1.42e-15	1.23e-08	intron	ENSSSCG00000001085	DCDC2
chr7	20572001	20572500	0.724858	6.68541	3.21281	5.63e-15	4.88e-08	intron	ENSSSCG00000001091	KIAA0319
chr7	21471001	21471500	0.724858	4.94894	2.77975	5.89e-10	0.0051008	intron	ENSSSCG00000001100	LRRC16A
chr7	21724501	21724750	0.271822	3.64658	3.71925	8.98e-10	0.00778281	intron	ENSSSCG00000001101	SCGN
chr7	21725251	21725500	0.0906073	2.86517	4.84765	4.18e-09	0.0361839	intron	ENSSSCG00000001101	SCGN
chr7	25150251	25150500	1.81215	7.20635	2.01219	4.72e-10	0.00409256	intron	ENSSSCG00000001248	MOG
chr7	26693001	26693250	3.08065	10.0715	1.73262	4.42e-11	0.000382726	intron	ENSSSCG00000001341	SLA-11
chr7	26693751	26694250	0.99668	5.73035	2.53738	1.95e-10	0.00168717	intron	ENSSSCG00000001341	SLA-11
chr7	31711751	31712000	2.537	10.2452	2.03625	1.2e-13	1.04e-06	intron	ENSSSCG00000001488	GCLC
chr7	37387001	37387250	6.70494	15.4546	1.23066	2.02e-10	0.00175201	intron	ENSSSCG00000001567	CPNE5
chr7	37390251	37390500	0.543644	5.46988	3.33158	8.84e-13	7.66e-06	intron	ENSSSCG00000001567	CPNE5
chr7	37970501	37970750	0.543644	4.34117	2.9989	1.07e-09	0.00925098	intron	ENSSSCG00000027292
chr7	46997751	46998000	1.81215	7.90093	2.14475	9.75e-12	8.45e-05	intron	ENSSSCG00000001711	CLIC5
chr7	59764501	59764750	1.99336	7.81411	1.99213	1.08e-10	0.000932934	intron	ENSSSCG00000001836	RLBP1
chr7	60530751	60531250	1.08729	7.11952	2.7258	1.11e-13	9.58e-07	intron	ENSSSCG00000021361	ZNF710
chr7	61784751	61785000	0	2.51788	7.84724	3.8e-09	0.0329332	intron	ENSSSCG00000001866	RCN2
chr7	70041001	70041250	0.815466	7.20635	3.15341	8.08e-16	7.01e-09	intron	ENSSSCG00000001960	EAPP
chr7	82413001	82413250	0.99668	6.77223	2.77796	2.67e-13	2.32e-06	intron	ENSSSCG00000023252
chr7	92971001	92971250	1.54032	6.42493	2.07977	2.11e-09	0.0182381	intron	ENSSSCG00000002263	SLCO3A1
chr7	98460251	98460500	0.362429	3.90705	3.41779	8.57e-10	0.0074261	intron	ENSSSCG00000028877
chr7	99256501	99257000	1.44972	10.332	2.85102	2.78e-20	2.41e-13	intron	ENSSSCG00000002306	GALNT16
chr7	103113001	103113250	5.34583	13.1103	1.31972	7.77e-10	0.00672854	intron	ENSSSCG00000002356	BBOF1
chr7	104443251	104443500	0.543644	4.60164	3.08276	1.85e-10	0.0016046	intron	ENSSSCG00000021606
chr7	110106751	110107000	0.453036	4.0807	3.16709	1.34e-09	0.0116232	intron	ENSSSCG00000002412	STON2
chr7	119549251	119549500	1.35911	6.33811	2.23936	4.62e-10	0.00400004	intron	ENSSSCG00000002440	CCDC88C
chr7	120162251	120162750	0.181215	3.12564	4.05429	5.55e-09	0.0480985	intron	ENSSSCG00000002445	TRIP11
chr7	120172001	120172250	1.44972	6.85905	2.26076	6.36e-11	0.000551231	intron	ENSSSCG00000002445	TRIP11
chr7	120517001	120517250	1.72154	7.29317	2.10298	1.12e-10	0.000974114	intron	ENSSSCG00000002450	SLC24A4
chr7	120580501	120581000	0.271822	5.20941	4.23252	1.86e-14	1.62e-07	intron	ENSSSCG00000002450	SLC24A4
chr7	120687251	120687500	0.362429	3.64658	3.31854	5.28e-09	0.0457661	intron	ENSSSCG00000002451
chr7	120804751	120805000	0.543644	4.60164	3.08276	1.85e-10	0.0016046	intron	ENSSSCG00000002452
chr7	123901751	123902000	0.815466	5.99082	2.88734	2.67e-12	2.31e-05	intron	ENSSSCG00000002495	SYNE3
chr7	129339751	129340000	1.90275	7.11952	1.92476	1.87e-09	0.0161935	intron	ENSSSCG00000002528
chr7	129428001	129428250	1.2685	5.99082	2.2569	1.22e-09	0.0105667	intron	ENSSSCG00000026059
chr8	2260001	2260250	0.0906073	3.29929	5.05046	1.5e-10	0.00130381	intron	ENSSSCG00000029906
chr8	3410751	3411000	2.08397	8.24823	2.00625	2.53e-11	0.000219071	intron	ENSSSCG00000022867
chr8	4121001	4121250	2.62761	11.4607	2.14743	3.84e-16	3.33e-09	intron	ENSSSCG00000023907
chr8	4187751	4188000	0	2.6047	7.89594	1.9e-09	0.0164922	intron	ENSSSCG00000008721	ABLIM2
chr8	4188251	4189250	0.0906073	4.77529	5.58241	1.7e-15	1.47e-08	intron	ENSSSCG00000008721	ABLIM2
chr8	4261751	4262250	1.08729	10.1583	3.23795	2.03e-22	1.76e-15	intron	ENSSSCG00000008721	ABLIM2
chr8	5776501	5776750	1.08729	5.38305	2.32316	5.09e-09	0.0441341	intron	ENSSSCG00000008729	LYAR
chr8	10457501	10458250	3.08065	15.0205	2.30875	1.68e-22	1.46e-15	intron	ENSSSCG00000008738	CC2D2A
chr8	10777001	10777500	1.08729	5.5567	2.36888	1.81e-09	0.0156464	intron	ENSSSCG00000008742	CD38
chr8	19903751	19904000	1.54032	6.42493	2.07977	2.11e-09	0.0182381	intron	ENSSSCG00000022446	SEL1L3
chr8	32129501	32130000	0.634251	4.77529	2.91785	2.57e-10	0.00222841	intron	ENSSSCG00000008789	WDR19
chr8	32146251	32146500	0.0906073	3.12564	4.97273	5.7e-10	0.00493629	intron	ENSSSCG00000008789	WDR19
chr8	32366001	32366500	0.362429	3.73341	3.35239	2.89e-09	0.0250067	intron	ENSSSCG00000030150	UGDH
chr8	32902001	32902750	0.271822	4.68847	4.08085	4.57e-13	3.96e-06	intron	ENSSSCG00000008792	N4BP2
chr8	33333251	33333500	4.43976	11.7212	1.42559	5.62e-10	0.00487297	intron	ENSSSCG00000022168	APBB2
chr8	34115501	34115750	0.724858	4.51482	2.6476	5.46e-09	0.0472892	intron	ENSSSCG00000008799
chr8	34212251	34212750	1.08729	6.07764	2.49791	7.62e-11	0.000660334	intron	ENSSSCG00000008799
chr8	34398251	34398500	1.17789	5.99082	2.36285	4.1e-10	0.00355565	intron	ENSSSCG00000008799
chr8	40069751	40070000	0	3.12564	8.15797	3e-11	0.000260315	intron	ENSSSCG00000026803
chr8	40181751	40182250	0.271822	4.25435	3.94102	1.1e-11	9.52e-05	intron	ENSSSCG00000008820	TEC
chr8	40449751	40450250	1.44972	6.51176	2.18592	4.77e-10	0.00412945	intron	ENSSSCG00000008826
chr8	41215251	41215750	0.181215	6.77223	5.16705	1.2e-20	1.04e-13	intron	ENSSSCG00000008831	DCUN1D4
chr8	41661751	41662250	0.181215	3.21247	4.09368	2.93e-09	0.0253592	intron	ENSSSCG00000028733	USP46
chr8	43551251	43551500	0.181215	3.29929	4.13203	1.54e-09	0.0133535	intron	ENSSSCG00000008842	KIT
chr8	43552501	43552750	0.362429	4.16753	3.51065	1.37e-10	0.00118722	intron	ENSSSCG00000008842	KIT
chr8	43553751	43554250	3.35247	17.712	2.42482	6.55e-28	5.68e-21	intron	ENSSSCG00000008842	KIT
chr8	43555501	43556000	5.88947	14.9336	1.36798	1.22e-11	0.000105522	intron	ENSSSCG00000008842	KIT
chr8	43557001	43557500	0	2.77835	7.98867	4.77e-10	0.0041363	intron	ENSSSCG00000008842	KIT
chr8	43561251	43561500	0.181215	4.428	4.55531	3.37e-13	2.92e-06	intron	ENSSSCG00000008842	KIT
chr8	43566001	43566750	2.26518	12.6762	2.50587	4.4e-21	3.81e-14	intron	ENSSSCG00000008842	KIT
chr8	43567001	43568000	0.906073	6.16446	2.77844	3.45e-12	2.99e-05	intron	ENSSSCG00000008842	KIT
chr8	43568501	43568750	2.26518	8.42187	1.91659	6.01e-11	0.00052065	intron	ENSSSCG00000008842	KIT
chr8	43572001	43572500	0.815466	11.9816	3.88602	2.32e-30	2.01e-23	intron	ENSSSCG00000008842	KIT
chr8	43580501	43581000	4.9834	13.8049	1.4952	3.64e-12	3.15e-05	intron	ENSSSCG00000008842	KIT
chr8	43584501	43585000	5.70826	13.6313	1.28144	8.36e-10	0.00724527	intron	ENSSSCG00000008842	KIT
chr8	43586751	43587000	4.80219	12.4158	1.39563	3.14e-10	0.00271915	intron	ENSSSCG00000008842	KIT
chr8	43588251	43588500	4.53036	12.8499	1.52903	7.01e-12	6.08e-05	intron	ENSSSCG00000008842	KIT
chr8	43589001	43589500	3.98672	16.5833	2.08067	5.87e-22	5.09e-15	intron	ENSSSCG00000008842	KIT
chr8	43596751	43597500	0.99668	12.6762	3.6813	8.57e-31	7.43e-24	intron	ENSSSCG00000008842	KIT
chr8	43598501	43598750	6.43312	15.715	1.31436	1.44e-11	0.000124845	intron	ENSSSCG00000008842	KIT
chr8	59032501	59032750	0.0906073	3.90705	5.29364	1.4e-12	1.21e-05	intron	ENSSSCG00000022955	POLR2B
chr8	71506251	71506500	0.181215	3.47294	4.20579	4.26e-10	0.00368985	intron	ENSSSCG00000008940	GRSF1
chr8	74256001	74256250	2.17457	7.98776	1.89894	2.52e-10	0.00218624	intron	ENSSSCG00000008959	CXCL2
chr8	75726501	75726750	0.453036	3.99388	3.13615	2.43e-09	0.0210158	intron	ENSSSCG00000008973	NAAA
chr8	77271501	77272000	0.99668	7.29317	2.88471	9.09e-15	7.89e-08	intron	ENSSSCG00000028731	CXCL13
chr8	78853251	78853500	1.08729	5.64352	2.3912	1.07e-09	0.00928299	intron	ENSSSCG00000024314
chr8	80678251	80678750	1.99336	9.02964	2.20045	1.18e-13	1.02e-06	intron	ENSSSCG00000009011	FHDC1
chr8	83037751	83038000	1.08729	5.5567	2.36888	1.81e-09	0.0156464	intron	ENSSSCG00000009021
chr8	117542501	117543000	0.181215	5.12258	4.76504	3.43e-15	2.97e-08	intron	ENSSSCG00000009125	ANK2
chr8	120586251	120586750	1.35911	6.42493	2.25896	2.78e-10	0.00240994	intron	ENSSSCG00000009139	PLA2G12A
chr8	120676751	120677000	2.08397	8.76917	2.09449	1.41e-12	1.23e-05	intron	ENSSSCG00000009140	CASP6
chr8	138051001	138051500	0.906073	6.25129	2.79858	1.97e-12	1.71e-05	intron	ENSSSCG00000022986
chr8	139527001	139527250	3.7149	12.5026	1.77506	5.61e-14	4.87e-07	intron	ENSSSCG00000022194
chr8	139834751	139835000	6.43312	14.6732	1.21547	9.03e-10	0.00782375	intron	ENSSSCG00000009208	HERC3
chr8	139837751	139838000	2.4464	8.24823	1.77607	7.97e-10	0.00690922	intron	ENSSSCG00000009208	HERC3
chr8	140258751	140259000	5.61765	14.4127	1.38483	1.9e-11	0.000164632	intron	ENSSSCG00000009217	PKD2
chr8	140537501	140537750	1.35911	6.51176	2.27829	1.67e-10	0.00144881	intron	ENSSSCG00000009221	DSPP
chr8	143339001	143339250	1.99336	7.81411	1.99213	1.08e-10	0.000932934	intron	ENSSSCG00000009230	WDFY3
chr8	143388001	143388250	2.17457	7.55364	1.81843	2.45e-09	0.021268	intron	ENSSSCG00000009230	WDFY3
chr8	143510251	143510500	1.81215	6.85905	1.94104	3.12e-09	0.0270399	intron	ENSSSCG00000009231	CDS1
chr8	144228501	144228750	0	2.77835	7.98867	4.77e-10	0.0041363	intron	ENSSSCG00000009233	GPAT3
chr8	144229001	144229250	0.271822	3.73341	3.75309	4.81e-10	0.00416456	intron	ENSSSCG00000009233	GPAT3
chr8	144559751	144560000	3.7149	10.332	1.50022	1.73e-09	0.0150136	intron	ENSSSCG00000009240	PLAC8
chr8	146825751	146826250	0	3.73341	8.41349	2.38e-13	2.06e-06	intron	ENSSSCG00000009255	PRDM8
chr9	7638251	7638500	4.25854	11.287	1.43116	1.09e-09	0.00948654	intron	ENSSSCG00000025600
chr9	7731751	7732250	0	3.82023	8.44656	1.19e-13	1.03e-06	intron	ENSSSCG00000014816
chr9	8661001	8661500	0.543644	4.16753	2.94016	3.4e-09	0.0294576	intron	ENSSSCG00000014822
chr9	9032251	9032500	0.543644	4.34117	2.9989	1.07e-09	0.00925098	intron	ENSSSCG00000014829	MRPL48
chr9	9307501	9307750	1.35911	5.90399	2.13719	5.62e-09	0.0486828	intron	ENSSSCG00000014835	C2CD3
chr9	10367251	10367500	0.362429	4.16753	3.51065	1.37e-10	0.00118722	intron	ENSSSCG00000021702
chr9	11413251	11413500	3.98672	10.5056	1.42266	5.25e-09	0.0455164	intron	ENSSSCG00000028979	UVRAG
chr9	11494001	11494250	1.63093	7.64046	2.24748	5.56e-12	4.82e-05	intron	ENSSSCG00000026855
chr9	11499751	11500250	2.80883	9.29011	1.749	2.14e-10	0.00185113	intron	ENSSSCG00000026855
chr9	11502251	11502750	0.362429	7.81411	4.41577	7.37e-22	6.39e-15	intron	ENSSSCG00000026855
chr9	11506251	11506500	1.99336	7.11952	1.85803	4.43e-09	0.0384	intron	ENSSSCG00000026855
chr9	13069751	13070000	0.815466	5.73035	2.82333	1.46e-11	0.000126493	intron	ENSSSCG00000014878	PAK1
chr9	13621501	13621750	1.63093	6.51176	2.01722	3.35e-09	0.0290331	intron	ENSSSCG00000014887
chr9	18928251	18928500	1.08729	6.68541	2.63518	1.73e-12	1.5e-05	intron	ENSSSCG00000014899	PRCP
chr9	18944001	18944500	0.181215	3.82023	4.34288	3.21e-11	0.000278267	intron	ENSSSCG00000014899	PRCP
chr9	21950751	21951250	1.35911	6.59858	2.29737	1e-10	0.00086916	intron	ENSSSCG00000014909	SYTL2
chr9	30934001	30934250	2.62761	8.5087	1.71822	2.22e-09	0.0192166	intron	ENSSSCG00000014965	ENDOD1
chr9	31855501	31856000	1.63093	7.98776	2.31152	7.26e-13	6.3e-06	intron	ENSSSCG00000014970	MTMR2
chr9	45773501	45773750	0.453036	3.90705	3.10453	4.38e-09	0.0379248	intron	ENSSSCG00000015045	NCAM1
chr9	49708001	49708250	2.89943	8.85599	1.63442	3.68e-09	0.0318433	intron	ENSSSCG00000015077	RNF214
chr9	50001751	50002000	2.89943	9.29011	1.70338	4.54e-10	0.00393505	intron	ENSSSCG00000015082
chr9	50140751	50141250	0.181215	4.86211	4.68992	1.28e-14	1.11e-07	intron	ENSSSCG00000015082
chr9	50194751	50195000	0.181215	3.29929	4.13203	1.54e-09	0.0133535	intron	ENSSSCG00000015082
chr9	50204751	50205000	0	2.51788	7.84724	3.8e-09	0.0329332	intron	ENSSSCG00000015082
chr9	50321251	50321750	1.2685	6.16446	2.29805	4.39e-10	0.0038085	intron	ENSSSCG00000021548
chr9	51536251	51536500	0.99668	5.46988	2.4704	9.69e-10	0.008396	intron	ENSSSCG00000015115	CBL
chr9	53249501	53250000	2.08397	7.72729	1.91226	4.21e-10	0.00365152	intron	ENSSSCG00000015131	GRIK4
chr9	53869251	53869500	4.25854	11.6343	1.47484	2.38e-10	0.0020587	intron	ENSSSCG00000015135
chr9	71481501	71481750	1.08729	5.46988	2.3462	3.04e-09	0.0263099	intron	ENSSSCG00000015283	PIK3C2B
chr9	72931001	72931500	0.271822	5.46988	4.30277	2.71e-15	2.35e-08	intron	ENSSSCG00000022307	RAB7B
chr9	119124001	119124500	0	2.6047	7.89594	1.9e-09	0.0164922	intron	ENSSSCG00000015448	NME8
chr9	120117501	120117750	2.71822	9.20329	1.78259	1.52e-10	0.00131637	intron	ENSSSCG00000030294	ZNF398
chr9	129736251	129736500	0.181215	3.29929	4.13203	1.54e-09	0.0133535	intron	ENSSSCG00000015509
chr9	133820001	133820250	0.0906073	2.86517	4.84765	4.18e-09	0.0361839	intron	ENSSSCG00000015534	ACBD6
chr9	136248501	136248750	1.63093	6.51176	2.01722	3.35e-09	0.0290331	intron	ENSSSCG00000015551	RGS8
chr9	136888251	136888500	3.26186	9.46376	1.56075	3.37e-09	0.0291582	intron	ENSSSCG00000015557	NMNAT2
chr9	137439001	137439500	0.99668	5.5567	2.49307	5.69e-10	0.00492841	intron	ENSSSCG00000015563	RGL1
chr9	137597251	137597750	1.54032	6.85905	2.17394	1.8e-10	0.00155948	intron	ENSSSCG00000030217	COLGALT2
chr9	137976501	137977000	0.906073	5.5567	2.62897	1.66e-10	0.00144275	intron	ENSSSCG00000015565	C1orf21
chr9	141897751	141898000	0.634251	4.60164	2.86453	8.08e-10	0.00700188	intron	ENSSSCG00000026628
chr9	141898251	141898750	0	2.69153	7.94305	9.53e-10	0.00825914	intron	ENSSSCG00000026628
chr9	141901251	141901500	1.35911	6.94588	2.37125	1.27e-11	0.00011033	intron	ENSSSCG00000026628
chr9	142128751	142129000	0.815466	5.38305	2.73331	1.37e-10	0.00118963	intron	ENSSSCG00000015582
chr9	142204251	142204750	2.99004	10.6793	1.85998	9.34e-13	8.1e-06	intron	ENSSSCG00000015583	SMYD2
chr9	142438001	142438250	2.537	8.59552	1.78326	6.71e-10	0.00581673	intron	ENSSSCG00000015584	PROX1
chr9	143240501	143240750	3.62429	10.5925	1.57162	2.72e-10	0.00235803	intron	ENSSSCG00000015586	RPS6KC1
chr9	144835751	144836000	0.543644	4.428	3.0274	5.97e-10	0.00516881	intron	ENSSSCG00000021068	TRAF5
chr9	145563501	145563750	3.53368	9.81105	1.49759	4.97e-09	0.0430805	intron	ENSSSCG00000015607	HHAT
chr9	145690751	145691250	0	3.55976	8.34498	9.47e-13	8.21e-06	intron	ENSSSCG00000015607	HHAT
chr9	145780751	145781250	2.26518	10.8529	2.28204	2.1e-16	1.82e-09	intron	ENSSSCG00000026404	SERTAD4
chr9	149517251	149517750	0.543644	6.51176	3.58265	6.05e-16	5.24e-09	intron	ENSSSCG00000015626	VWC2
chr9	150093751	150094000	1.54032	6.85905	2.17394	1.8e-10	0.00155948	intron	ENSSSCG00000022009	DDC
chr9	150373001	150373250	9.33255	19.4485	1.0857	1.26e-10	0.00108887	intron	ENSSSCG00000015631	GRB10
chrX	4822001	4822500	8.60769	22.7477	1.42815	7.02e-18	6.08e-11	intron	ENSSSCG00000012100	PNPLA4
chrX	4915751	4916250	0.634251	5.38305	3.09031	7.94e-12	6.88e-05	intron	ENSSSCG00000031025	CH242-236E18.2
chrX	4920001	4920500	0.543644	5.29623	3.28513	2.93e-12	2.54e-05	intron	ENSSSCG00000031025	CH242-236E18.2
chrX	4928501	4928750	2.26518	8.5087	1.93137	3.78e-11	0.000327477	intron	ENSSSCG00000031025	CH242-236E18.2
chrX	4929251	4929500	1.08729	5.64352	2.3912	1.07e-09	0.00928299	intron	ENSSSCG00000031025	CH242-236E18.2
chrX	4932751	4933000	3.53368	11.287	1.69957	4.91e-12	4.26e-05	intron	ENSSSCG00000031025	CH242-236E18.2
chrX	5229001	5229250	1.08729	6.07764	2.49791	7.62e-11	0.000660334	intron	ENSSSCG00000031025	CH242-236E18.2
chrX	5445751	5446000	0.271822	5.38305	4.27973	5.15e-15	4.47e-08	intron	ENSSSCG00000012101	ANOS1
chrX	5549001	5549750	2.99004	12.1553	2.04656	3.75e-16	3.26e-09	intron	ENSSSCG00000012101	ANOS1
chrX	6441501	6442000	3.89611	13.1972	1.78449	8.37e-15	7.25e-08	intron	ENSSSCG00000012102	TBL1X
chrX	6522751	6523000	4.16793	11.0266	1.42845	1.85e-09	0.0159962	intron	ENSSSCG00000012102	TBL1X
chrX	6524501	6525000	0.634251	5.99082	3.24434	1.28e-13	1.11e-06	intron	ENSSSCG00000012102	TBL1X
chrX	6692501	6692750	0	2.6047	7.89594	1.9e-09	0.0164922	intron	ENSSSCG00000012104	SHROOM2
chrX	6695001	6695250	2.62761	8.68234	1.74733	9.42e-10	0.00816394	intron	ENSSSCG00000012104	SHROOM2
chrX	6703001	6703250	9.9668	19.7957	1.01647	7.57e-10	0.00655996	intron	ENSSSCG00000012104	SHROOM2
chrX	6704001	6704500	0.99668	5.5567	2.49307	5.69e-10	0.00492841	intron	ENSSSCG00000012104	SHROOM2
chrX	6711251	6711750	4.07733	11.6343	1.53741	6.49e-11	0.000562449	intron	ENSSSCG00000012104	SHROOM2
chrX	6739251	6739750	0	5.29623	8.91671	1.89e-18	1.64e-11	intron	ENSSSCG00000012104	SHROOM2
chrX	7246251	7246500	2.62761	8.76917	1.76167	6.12e-10	0.00530367	intron	ENSSSCG00000012108	WWC3
chrX	7262751	7263000	0.815466	6.42493	2.98809	1.52e-13	1.32e-06	intron	ENSSSCG00000012108	WWC3
chrX	7273001	7273500	1.17789	5.5567	2.25453	5.37e-09	0.0464793	intron	ENSSSCG00000012108	WWC3
chrX	7299251	7299500	0.724858	4.51482	2.6476	5.46e-09	0.0472892	intron	ENSSSCG00000012108	WWC3
chrX	7341501	7341750	0.181215	3.55976	4.2413	2.23e-10	0.00193648	intron	ENSSSCG00000024809	CLCN4
chrX	7403751	7404000	9.87619	19.3616	0.997663	2.13e-09	0.0184147	intron	ENSSSCG00000024809	CLCN4
chrX	7411251	7411500	6.2519	14.0654	1.19563	3.41e-09	0.029512	intron	ENSSSCG00000024809	CLCN4
chrX	7729001	7729500	1.99336	9.55058	2.28127	5.76e-15	4.99e-08	intron	ENSSSCG00000012110	MID1
chrX	7817501	7818000	0.99668	7.90093	3.00002	1.66e-16	1.44e-09	intron	ENSSSCG00000012110	MID1
chrX	7822751	7823000	0.724858	4.94894	2.77975	5.89e-10	0.0051008	intron	ENSSSCG00000012110	MID1
chrX	7904501	7904750	0.181215	3.99388	4.40683	8.77e-12	7.6e-05	intron	ENSSSCG00000012110	MID1
chrX	8639501	8639750	0.362429	3.64658	3.31854	5.28e-09	0.0457661	intron	ENSSSCG00000012112	ARHGAP6
chrX	8658251	8658500	1.54032	6.85905	2.17394	1.8e-10	0.00155948	intron	ENSSSCG00000012112	ARHGAP6
chrX	8664751	8665000	1.44972	6.07764	2.08656	5.62e-09	0.0486526	intron	ENSSSCG00000012112	ARHGAP6
chrX	8809251	8809500	1.44972	6.68541	2.22382	1.75e-10	0.00151516	intron	ENSSSCG00000012112	ARHGAP6
chrX	8814001	8814500	2.26518	8.76917	1.97481	9.29e-12	8.05e-05	intron	ENSSSCG00000012112	ARHGAP6
chrX	8863501	8863750	0.634251	4.428	2.80917	2.52e-09	0.0218234	intron	ENSSSCG00000012112	ARHGAP6
chrX	9019751	9020000	0.543644	4.16753	2.94016	3.4e-09	0.0294576	intron	ENSSSCG00000012112	ARHGAP6
chrX	9076001	9076250	0	2.6047	7.89594	1.9e-09	0.0164922	intron	ENSSSCG00000012112	ARHGAP6
chrX	9139001	9139750	0	4.0807	8.54145	1.5e-14	1.3e-07	intron	ENSSSCG00000012112	ARHGAP6
chrX	9204751	9205000	1.63093	6.85905	2.09206	4.86e-10	0.00421172	intron	ENSSSCG00000012112	ARHGAP6
chrX	9297751	9298000	0.271822	5.73035	4.36975	3.91e-16	3.39e-09	intron	ENSSSCG00000012114	MSL3
chrX	10409001	10409250	1.08729	6.25129	2.53848	2.61e-11	0.000226141	intron	ENSSSCG00000012116	PRPS2
chrX	10420001	10420250	0.271822	3.55976	3.68459	1.68e-09	0.0145239	intron	ENSSSCG00000012116	PRPS2
chrX	10420751	10421000	1.35911	5.90399	2.13719	5.62e-09	0.0486828	intron	ENSSSCG00000012116	PRPS2
chrX	10423251	10423500	1.81215	6.85905	1.94104	3.12e-09	0.0270399	intron	ENSSSCG00000012116	PRPS2
chrX	10426251	10427250	0.99668	5.29623	2.42395	2.79e-09	0.0242028	intron	ENSSSCG00000012116	PRPS2
chrX	10999251	10999500	0.543644	4.34117	2.9989	1.07e-09	0.00925098	intron	ENSSSCG00000012121	EGFL6
chrX	11015251	11015750	0.271822	4.60164	4.05395	8.65e-13	7.5e-06	intron	ENSSSCG00000012121	EGFL6
chrX	11027251	11027500	0.181215	3.12564	4.05429	5.55e-09	0.0480985	intron	ENSSSCG00000012121	EGFL6
chrX	11127751	11128250	0.362429	4.0807	3.48035	2.53e-10	0.00219083	intron	ENSSSCG00000012121	EGFL6
chrX	11404251	11404500	1.08729	5.64352	2.3912	1.07e-09	0.00928299	intron	ENSSSCG00000012126	GPM6B
chrX	11488001	11488250	0	2.77835	7.98867	4.77e-10	0.0041363	intron	ENSSSCG00000012126	GPM6B
chrX	11533001	11533250	0.453036	4.16753	3.19739	7.41e-10	0.00641649	intron	ENSSSCG00000012126	GPM6B
chrX	12817001	12817500	0.362429	4.34117	3.56939	4.01e-11	0.000347137	intron	ENSSSCG00000012133,ENSSSCG00000030844	ASB11,CH242-100L3.3
chrX	12928251	12928500	2.89943	9.46376	1.73006	1.94e-10	0.00167983	intron	ENSSSCG00000012136	PIR
chrX	12971501	12971750	0.99668	5.5567	2.49307	5.69e-10	0.00492841	intron	ENSSSCG00000012136	PIR
chrX	13028501	13029000	2.35579	8.94281	1.94676	2.16e-11	0.000187471	intron	ENSSSCG00000012137	BMX
chrX	13079001	13079250	0	2.69153	7.94305	9.53e-10	0.00825914	intron	ENSSSCG00000012138	ACE2
chrX	13230751	13231250	0.634251	4.60164	2.86453	8.08e-10	0.00700188	intron	ENSSSCG00000030283	ZRSR2
chrX	13237501	13238000	0.453036	5.12258	3.49436	1.78e-12	1.54e-05	intron	ENSSSCG00000030283	ZRSR2
chrX	13240501	13241000	2.26518	8.59552	1.946	2.37e-11	0.000205571	intron	ENSSSCG00000030283	ZRSR2
chrX	13242251	13242500	4.34915	11.7212	1.45526	3.03e-10	0.00262963	intron	ENSSSCG00000030283	ZRSR2
chrX	13267001	13267250	1.44972	6.33811	2.14699	1.29e-09	0.0111546	intron	ENSSSCG00000030283,ENSSSCG00000020980	ZRSR2,CH242-486P11.2
chrX	13282251	13282500	4.71158	13.1972	1.51103	5.41e-12	4.69e-05	intron	ENSSSCG00000030848,ENSSSCG00000030283	TMEM27,ZRSR2
chrX	13285751	13286250	0	3.21247	8.19736	1.5e-11	0.000130397	intron	ENSSSCG00000030283	ZRSR2
chrX	13305001	13305250	3.98672	10.6793	1.44628	2.46e-09	0.0213378	intron	ENSSSCG00000030283	ZRSR2
chrX	13306251	13306500	0.181215	4.16753	4.46807	2.39e-12	2.07e-05	intron	ENSSSCG00000030283	ZRSR2
chrX	13604751	13605000	0.724858	4.60164	2.67502	3.14e-09	0.0271912	intron	ENSSSCG00000012144	GRPR
chrX	14029251	14029750	0.99668	6.33811	2.68254	4.29e-12	3.72e-05	intron	ENSSSCG00000012146	CTPS2
chrX	14039751	14040250	1.08729	9.46376	3.13588	2.23e-20	1.94e-13	intron	ENSSSCG00000012146	CTPS2
chrX	14088501	14089000	0.362429	4.77529	3.70656	1.81e-12	1.57e-05	intron	ENSSSCG00000012146	CTPS2
chrX	14163251	14163500	4.43976	11.2002	1.36006	5.22e-09	0.0451928	intron	ENSSSCG00000012148	SYAP1
chrX	14164001	14164500	0.634251	4.34117	2.78067	4.43e-09	0.0384043	intron	ENSSSCG00000012148	SYAP1
chrX	14167001	14167250	0.634251	4.86211	2.94378	2.57e-10	0.00222841	intron	ENSSSCG00000012148	SYAP1
chrX	14236751	14237000	0.906073	5.12258	2.51186	2.5e-09	0.0216531	intron	ENSSSCG00000029764	TXLNG
chrX	14257751	14258000	4.43976	12.2421	1.48827	5.66e-11	0.000490811	intron	ENSSSCG00000029764	TXLNG
chrX	14263751	14264250	1.63093	6.59858	2.0363	2.08e-09	0.0179811	intron	ENSSSCG00000029764	TXLNG
chrX	14276751	14277000	1.08729	6.25129	2.53848	2.61e-11	0.000226141	intron	ENSSSCG00000029764	TXLNG
chrX	14277251	14277750	4.62097	13.0235	1.51988	6.16e-12	5.34e-05	intron	ENSSSCG00000029764	TXLNG
chrX	14289501	14289750	2.4464	8.07458	1.74541	1.92e-09	0.0166643	intron	ENSSSCG00000012149	RBBP7
chrX	14295001	14295500	0.906073	5.90399	2.71627	1.84e-11	0.000159312	intron	ENSSSCG00000012149	RBBP7
chrX	14297501	14298000	1.35911	5.90399	2.13719	5.62e-09	0.0486828	intron	ENSSSCG00000012149	RBBP7
chrX	14311001	14311250	2.4464	10.6793	2.14829	4.27e-15	3.7e-08	intron	ENSSSCG00000012149	RBBP7
chrX	14442001	14442250	0.99668	6.07764	2.62211	2.23e-11	0.000192986	intron	ENSSSCG00000012150	REPS2
chrX	14445751	14446250	1.81215	9.46376	2.40481	1.04e-15	9.02e-09	intron	ENSSSCG00000012150	REPS2
chrX	14483501	14483750	1.90275	7.81411	2.05886	4.22e-11	0.000365838	intron	ENSSSCG00000012150	REPS2
chrX	14490751	14491000	0.906073	5.12258	2.51186	2.5e-09	0.0216531	intron	ENSSSCG00000012150	REPS2
chrX	14492501	14493000	0.724858	5.81717	3.01247	1.96e-12	1.7e-05	intron	ENSSSCG00000012150	REPS2
chrX	14612751	14613250	1.35911	7.29317	2.44153	1.57e-12	1.36e-05	intron	ENSSSCG00000012150	REPS2
chrX	14658751	14659250	3.26186	10.0715	1.65045	1.93e-10	0.00167592	intron	ENSSSCG00000012150	REPS2
chrX	14960251	14960500	3.35247	9.9847	1.59858	5.9e-10	0.00511605	intron	ENSSSCG00000012151	NHS
chrX	14965001	14965250	1.90275	7.0327	1.90709	2.97e-09	0.0257456	intron	ENSSSCG00000012151	NHS
chrX	14966751	14967250	0.362429	4.34117	3.56939	4.01e-11	0.000347137	intron	ENSSSCG00000012151	NHS
chrX	14983251	14983750	1.99336	7.37999	1.90979	1.12e-09	0.00968902	intron	ENSSSCG00000012151	NHS
chrX	15061251	15061500	0.181215	3.12564	4.05429	5.55e-09	0.0480985	intron	ENSSSCG00000012151	NHS
chrX	15081001	15081250	2.89943	8.94281	1.64848	2.43e-09	0.0210528	intron	ENSSSCG00000012151	NHS
chrX	15089001	15089250	0	2.6047	7.89594	1.9e-09	0.0164922	intron	ENSSSCG00000012151	NHS
chrX	15114501	15114750	1.63093	6.59858	2.0363	2.08e-09	0.0179811	intron	ENSSSCG00000012151	NHS
chrX	15173751	15174000	2.4464	8.33505	1.79115	5.12e-10	0.00443401	intron	ENSSSCG00000012151	NHS
chrX	15192751	15193250	0.181215	3.55976	4.2413	2.23e-10	0.00193648	intron	ENSSSCG00000012151	NHS
chrX	15301251	15301500	3.08065	9.55058	1.65609	5.56e-10	0.00481939	intron	ENSSSCG00000012151	NHS
chrX	15347751	15348250	2.26518	8.24823	1.88657	1.51e-10	0.0013081	intron	ENSSSCG00000012153	RAI2
chrX	15348751	15349250	1.63093	6.68541	2.05513	1.28e-09	0.0111098	intron	ENSSSCG00000012153	RAI2
chrX	15898501	15898750	2.35579	9.02964	1.96068	1.37e-11	0.000118365	intron	ENSSSCG00000012155	SCML2
chrX	16298251	16298750	2.99004	9.02964	1.61817	3.26e-09	0.0282658	intron	ENSSSCG00000026932,ENSSSCG00000012156	RS1,CDKL5
chrX	16303251	16303500	2.89943	8.94281	1.64848	2.43e-09	0.0210528	intron	ENSSSCG00000012156,ENSSSCG00000026932	CDKL5,RS1
chrX	16338251	16338500	4.25854	11.3739	1.4422	7.49e-10	0.00649353	intron	ENSSSCG00000030274	PPEF1
chrX	16414251	16414750	2.08397	9.11646	2.15046	1.99e-13	1.73e-06	intron	ENSSSCG00000030274	PPEF1
chrX	16503501	16503750	0.906073	5.90399	2.71627	1.84e-11	0.000159312	intron	ENSSSCG00000012157	PHKA2
chrX	16513501	16514000	0.453036	4.34117	3.25613	2.24e-10	0.00194506	intron	ENSSSCG00000012157	PHKA2
chrX	16537001	16537250	0.724858	4.68847	2.70192	1.8e-09	0.0155994	intron	ENSSSCG00000012157	PHKA2
chrX	16586501	16587000	2.17457	9.29011	2.11657	2.03e-13	1.76e-06	intron	ENSSSCG00000029756	ADGRG2
chrX	16632751	16633250	0.99668	7.0327	2.83232	4.96e-14	4.3e-07	intron	ENSSSCG00000029756	ADGRG2
chrX	16652001	16652250	1.63093	7.0327	2.12807	1.83e-10	0.00158249	intron	ENSSSCG00000029756	ADGRG2
chrX	16669751	16670000	1.90275	6.94588	1.88919	4.71e-09	0.0408337	intron	ENSSSCG00000029756	ADGRG2
chrX	16672001	16672250	2.35579	8.07458	1.79961	8.63e-10	0.00747765	intron	ENSSSCG00000029756	ADGRG2
chrX	17180751	17181000	1.44972	6.68541	2.22382	1.75e-10	0.00151516	intron	ENSSSCG00000012160	SH3KBP1
chrX	17185751	17186000	1.99336	7.37999	1.90979	1.12e-09	0.00968902	intron	ENSSSCG00000012160	SH3KBP1
chrX	17188001	17188250	3.80551	11.3739	1.60402	2.82e-11	0.000244025	intron	ENSSSCG00000012160	SH3KBP1
chrX	17204501	17204750	2.4464	9.02964	1.90648	3.22e-11	0.000279378	intron	ENSSSCG00000012160	SH3KBP1
chrX	17278251	17278500	1.44972	6.16446	2.10698	3.45e-09	0.0298504	intron	ENSSSCG00000012160	SH3KBP1
chrX	17391751	17392000	8.33587	17.6252	1.1065	3.7e-10	0.00320931	intron	ENSSSCG00000012160	SH3KBP1
chrX	17668751	17669000	1.17789	6.68541	2.52084	6.01e-12	5.21e-05	intron	ENSSSCG00000012161	MAP7D2
chrX	22052501	22052750	2.26518	8.07458	1.85592	3.76e-10	0.00325929	intron	ENSSSCG00000012181	PDK3
chrX	37223251	37223750	1.35911	6.51176	2.27829	1.67e-10	0.00144881	intron	ENSSSCG00000023642	XK
chrX	37244251	37244500	2.26518	7.90093	1.8246	9.29e-10	0.00805084	intron	ENSSSCG00000023642	XK
chrX	37804501	37805000	1.44972	7.29317	2.34916	4.9e-12	4.25e-05	intron	ENSSSCG00000012233	SYTL5
chrX	37837251	37837750	0.815466	6.77223	3.06391	1.5e-14	1.3e-07	intron	ENSSSCG00000012233	SYTL5
chrX	37920751	37921000	1.35911	6.16446	2.19936	1.26e-09	0.0109461	intron	ENSSSCG00000012234	SRPX
chrX	39894501	39895000	1.72154	7.29317	2.10298	1.12e-10	0.000974114	intron	ENSSSCG00000012241	BCOR
chrX	39932251	39932750	1.17789	6.25129	2.42414	8.54e-11	0.000740469	intron	ENSSSCG00000012241	BCOR
chrX	40457751	40458000	1.35911	5.90399	2.13719	5.62e-09	0.0486828	intron	ENSSSCG00000012250	MED14
chrX	40486251	40486500	0.724858	4.60164	2.67502	3.14e-09	0.0271912	intron	ENSSSCG00000012250	MED14
chrX	40500501	40501000	0.543644	5.46988	3.33158	8.84e-13	7.66e-06	intron	ENSSSCG00000012250	MED14
chrX	41174751	41175000	0.453036	3.99388	3.13615	2.43e-09	0.0210158	intron	ENSSSCG00000012252	DDX3X
chrX	43152001	43152250	0.543644	4.34117	2.9989	1.07e-09	0.00925098	intron	ENSSSCG00000012257	MAOA
chrX	43182251	43182500	1.2685	5.73035	2.19289	5.54e-09	0.0479819	intron	ENSSSCG00000012257	MAOA
chrX	43369751	43370000	1.54032	6.85905	2.17394	1.8e-10	0.00155948	intron	ENSSSCG00000023215	MAOB
chrX	43374001	43374250	0.453036	3.90705	3.10453	4.38e-09	0.0379248	intron	ENSSSCG00000023215	MAOB
chrX	43412751	43413000	7.33919	15.5414	1.10855	4.38e-09	0.0379299	intron	ENSSSCG00000023215	MAOB
chrX	43471501	43472000	4.53036	11.4607	1.36412	3.11e-09	0.0269234	intron	ENSSSCG00000023215	MAOB
chrX	44702001	44702250	3.35247	9.81105	1.57329	1.33e-09	0.0114954	intron	ENSSSCG00000012262	KDM6A
chrX	46751251	46751750	2.08397	8.42187	2.03627	9.74e-12	8.44e-05	intron	ENSSSCG00000012273	USP11
chrX	46774751	46775750	0	3.29929	8.2357	7.54e-12	6.53e-05	intron	ENSSSCG00000012269	CDK16
chrX	46800751	46801500	0	6.16446	9.1353	1.91e-21	1.66e-14	intron	ENSSSCG00000012270	UBA1
chrX	47303001	47303500	0.181215	4.68847	4.63757	4.74e-14	4.11e-07	intron	ENSSSCG00000030784	CH242-69I19.6
chrX	47550751	47551000	1.54032	6.77223	2.1556	2.96e-10	0.00256163	intron	ENSSSCG00000025981	SLC38A5
chrX	47591751	47592250	0	4.60164	8.71434	2.38e-16	2.06e-09	intron	ENSSSCG00000021591
chrX	47641751	47642000	3.7149	10.2452	1.48806	2.56e-09	0.0221586	intron	ENSSSCG00000024793	PORCN
chrX	47768001	47768250	4.89279	12.8499	1.41827	8.84e-11	0.00076658	intron	ENSSSCG00000028900	GRIPAP1
chrX	47836251	47836750	0.271822	7.98776	4.84814	1.69e-23	1.47e-16	intron	ENSSSCG00000025264	PQBP1
chrX	47838001	47838250	0.181215	3.38611	4.16938	8.11e-10	0.00702331	intron	ENSSSCG00000022647	TIMM17B
chrX	47859751	47860000	0.181215	3.99388	4.40683	8.77e-12	7.6e-05	intron	ENSSSCG00000025545	HDAC6
chrX	47917251	47917750	0.181215	4.34117	4.52681	6.48e-13	5.62e-06	intron	ENSSSCG00000021106
chrX	47952251	47952500	2.62761	8.33505	1.68851	5.17e-09	0.0448252	intron	ENSSSCG00000012287	TFE3
chrX	48034001	48034250	0.181215	4.428	4.55531	3.37e-13	2.92e-06	intron	ENSSSCG00000012291	GPKOW
chrX	48056251	48056500	0.0906073	3.21247	5.01212	2.93e-10	0.0025377	intron	ENSSSCG00000012295	MAGIX
chrX	48084001	48084750	0.181215	4.51482	4.58325	1.75e-13	1.52e-06	intron	ENSSSCG00000012292	SYP
chrX	48093751	48094250	0.453036	5.99082	3.7198	3.78e-15	3.27e-08	intron	ENSSSCG00000012292	SYP
chrX	48122001	48122250	8.97012	17.8856	1.02199	3.2e-09	0.027759	intron	ENSSSCG00000012298	CACNA1F
chrX	48159001	48159250	3.53368	10.0715	1.53535	1.53e-09	0.0132453	intron	ENSSSCG00000012300	FOXP3
chrX	48208251	48208500	3.80551	10.7661	1.52488	4.67e-10	0.00404525	intron	ENSSSCG00000028340
chrX	49106001	49106500	0.181215	3.90705	4.37521	1.68e-11	0.000145487	intron	ENSSSCG00000012308	DGKK
chrX	49458751	49459000	1.72154	6.77223	1.99623	2.02e-09	0.0175319	intron	ENSSSCG00000030761	SHROOM4
chrX	50696251	50696750	0	3.12564	8.15797	3e-11	0.000260315	intron	ENSSSCG00000012318	MAGED1
chrX	50886751	50887250	0.181215	6.42493	5.09122	1.71e-19	1.48e-12	intron	ENSSSCG00000012319	MAGED4B
chrX	51534251	51534750	0.453036	4.68847	3.36689	2.02e-11	0.00017529	intron	ENSSSCG00000012324	IQSEC2
chrX	51557751	51558000	0.543644	4.16753	2.94016	3.4e-09	0.0294576	intron	ENSSSCG00000012324	IQSEC2
chrX	51558501	51558750	2.80883	8.68234	1.65151	4.13e-09	0.0357854	intron	ENSSSCG00000012324	IQSEC2
chrX	51698001	51698250	1.35911	6.16446	2.19936	1.26e-09	0.0109461	intron	ENSSSCG00000012325,ENSSSCG00000030764	SMC1A
chrX	51712501	51712750	0	2.51788	7.84724	3.8e-09	0.0329332	intron	ENSSSCG00000012326,ENSSSCG00000030764	RIBC1,SMC1A
chrX	53361501	53362250	0.362429	7.11952	4.28166	1.27e-19	1.1e-12	intron	ENSSSCG00000012342	MAGED2
chrX	62340751	62341000	0.815466	5.03576	2.6373	1.25e-09	0.0108452	intron	ENSSSCG00000024463	PJA1
chrX	63023751	63024250	1.63093	6.42493	1.99789	5.4e-09	0.0467626	intron	ENSSSCG00000021647	EDA
chrX	63036001	63036250	0.634251	4.68847	2.89144	4.56e-10	0.00395395	intron	ENSSSCG00000021647	EDA
chrX	63513751	63514000	0	5.64352	9.00816	1.2e-19	1.04e-12	intron	ENSSSCG00000012378	PDZD11
chrX	64691251	64691500	4.62097	11.5475	1.3465	3.84e-09	0.0332611	intron	ENSSSCG00000012396	MED12
chrX	64718001	64718250	9.15134	19.9694	1.15207	7.76e-12	6.73e-05	intron	ENSSSCG00000012395
chrX	64996501	64996750	0.181215	3.47294	4.20579	4.26e-10	0.00368985	intron	ENSSSCG00000012403	OGT
chrX	65779751	65780000	0	4.94894	8.81907	1.5e-17	1.3e-10	intron	ENSSSCG00000023312	PIN4
chrX	67086751	67087250	0.0906073	4.0807	5.35621	3.67e-13	3.18e-06	intron	ENSSSCG00000012416	CHIC1
chrX	68407001	68407500	0	4.16753	8.57174	7.52e-15	6.52e-08	intron	ENSSSCG00000012424	ABCB7
chrX	69011251	69011500	1.72154	6.68541	1.97764	3.25e-09	0.0281541	intron	ENSSSCG00000012426	ZDHHC15
chrX	70519501	70520000	0	3.55976	8.34498	9.47e-13	8.21e-06	intron	ENSSSCG00000012434	ATRX
chrX	70643501	70644000	0.271822	3.90705	3.81849	1.37e-10	0.00118764	intron	ENSSSCG00000012434	ATRX
chrX	70710251	70710500	0.815466	5.12258	2.66191	7.23e-10	0.00626102	intron	ENSSSCG00000012434	ATRX
chrX	70762251	70763000	0.543644	9.29011	4.09457	1.25e-24	1.08e-17	intron	ENSSSCG00000012434	ATRX
chrX	70787751	70788000	0.724858	4.51482	2.6476	5.46e-09	0.0472892	intron	ENSSSCG00000012434	ATRX
chrX	73993751	73994250	0.362429	3.99388	3.44941	4.66e-10	0.00403673	intron	ENSSSCG00000025156	CH242-123K13.1
chrX	74005501	74005750	1.17789	7.29317	2.64617	1.36e-13	1.18e-06	intron	ENSSSCG00000025156	CH242-123K13.1
chrX	74023251	74023750	0.271822	4.25435	3.94102	1.1e-11	9.52e-05	intron	ENSSSCG00000025156	CH242-123K13.1
chrX	78041001	78041500	0	2.69153	7.94305	9.53e-10	0.00825914	intron	ENSSSCG00000012459	APOOL
chrX	78786251	78786750	1.17789	5.73035	2.29884	1.93e-09	0.016741	intron	ENSSSCG00000012463	CHM
chrX	85939251	85939500	0.453036	4.34117	3.25613	2.24e-10	0.00194506	intron	ENSSSCG00000012474	DIAPH2
chrX	86183501	86183750	1.44972	6.07764	2.08656	5.62e-09	0.0486526	intron	ENSSSCG00000012474	DIAPH2
chrX	86309751	86310250	0.0906073	3.55976	5.15974	2.03e-11	0.000176224	intron	ENSSSCG00000012474	DIAPH2
chrX	89934001	89934250	0.543644	4.34117	2.9989	1.07e-09	0.00925098	intron	ENSSSCG00000012479	PCDH19
chrX	90431751	90432000	2.08397	7.81411	1.92835	2.65e-10	0.00229665	intron	ENSSSCG00000012485	NOX1
chrX	91014751	91015250	1.44972	6.42493	2.16659	7.84e-10	0.0067947	intron	ENSSSCG00000012495	BTK
chrX	97277001	97277500	0	2.6047	7.89594	1.9e-09	0.0164922	intron	ENSSSCG00000012512	ZMAT1
chrX	97471001	97471500	0	2.86517	8.0329	2.39e-10	0.00207162	intron	ENSSSCG00000012514	BEX5
chrX	98011751	98012000	0.99668	5.73035	2.53738	1.95e-10	0.00168717	intron	ENSSSCG00000012525	BEX1
chrX	98352751	98353250	0.0906073	4.16753	5.3865	1.87e-13	1.63e-06	intron	ENSSSCG00000012534	MORF4L2
chrX	98353501	98353750	0	2.77835	7.98867	4.77e-10	0.0041363	intron	ENSSSCG00000012534	MORF4L2
chrX	98383251	98383500	1.54032	6.85905	2.17394	1.8e-10	0.00155948	intron	ENSSSCG00000012535	GLRA4
chrX	99679251	99679750	0.453036	5.03576	3.46975	3.28e-12	2.84e-05	intron	ENSSSCG00000012545	IL1RAPL2
chrX	100044501	100044750	5.25522	14.4127	1.48085	1.65e-12	1.43e-05	intron	ENSSSCG00000012545	IL1RAPL2
chrX	101625501	101625750	0	2.86517	8.0329	2.39e-10	0.00207162	intron	ENSSSCG00000022993	TBC1D8B
chrX	102759751	102760250	0.181215	4.60164	4.61067	9.12e-14	7.9e-07	intron	ENSSSCG00000012564	MID2
chrX	102762751	102763250	1.35911	8.68234	2.69272	2.8e-16	2.43e-09	intron	ENSSSCG00000012564	MID2
chrX	102988751	102989000	0	2.86517	8.0329	2.39e-10	0.00207162	intron	ENSSSCG00000012569	ATG4A
chrX	109599501	109600000	0.724858	10.8529	3.9109	1.01e-27	8.73e-21	intron	ENSSSCG00000030936	CH242-154K8.2
chrX	109600251	109600500	6.43312	20.5772	1.70302	4.76e-21	4.13e-14	intron	ENSSSCG00000030936	CH242-154K8.2
chrX	109605251	109605500	1.81215	7.11952	1.99473	7.6e-10	0.00658414	intron	ENSSSCG00000030936	CH242-154K8.2
chrX	109606751	109607250	9.9668	21.0981	1.10835	8.44e-12	7.32e-05	intron	ENSSSCG00000030936	CH242-154K8.2
chrX	109613501	109614000	4.53036	14.1522	1.66819	2.39e-14	2.07e-07	intron	ENSSSCG00000030936	CH242-154K8.2
chrX	109614251	109614500	2.08397	7.90093	1.94427	1.66e-10	0.00144142	intron	ENSSSCG00000030936	CH242-154K8.2
chrX	109618501	109618750	1.35911	6.33811	2.23936	4.62e-10	0.00400004	intron	ENSSSCG00000030936	CH242-154K8.2
chrX	109619501	109620250	1.08729	11.8948	3.46539	1.31e-27	1.13e-20	intron	ENSSSCG00000030936	CH242-154K8.2
chrX	112883001	112883250	0	2.86517	8.0329	2.39e-10	0.00207162	intron	ENSSSCG00000012604	LAMP2
chrX	113084501	113085000	2.08397	7.90093	1.94427	1.66e-10	0.00144142	intron	ENSSSCG00000012607	TMEM255A
chrX	113335751	113336000	0	3.38611	8.27306	3.78e-12	3.27e-05	intron	ENSSSCG00000012613	NKAP
chrX	113431251	113431750	0	2.6047	7.89594	1.9e-09	0.0164922	intron	ENSSSCG00000030849	RPL39
chrX	113586251	113586500	0.362429	3.90705	3.41779	8.57e-10	0.0074261	intron	ENSSSCG00000012619	42619
chrX	113946001	113946250	1.35911	6.16446	2.19936	1.26e-09	0.0109461	intron	ENSSSCG00000012627	AKAP17A
chrX	114097001	114097250	0.906073	5.99082	2.73729	1.05e-11	9.14e-05	intron	ENSSSCG00000012631	LONRF3
chrX	115591751	115592250	0.362429	4.16753	3.51065	1.37e-10	0.00118722	intron	ENSSSCG00000012638	GRIA3
chrX	116047501	116048750	0	3.47294	8.30947	1.89e-12	1.64e-05	intron	ENSSSCG00000012639	THOC2
chrX	122112251	122112500	0.815466	6.33811	2.9685	2.71e-13	2.35e-06	intron	ENSSSCG00000012651	XPNPEP2
chrX	122334501	122334750	2.99004	9.89787	1.75047	4.86e-11	0.000420975	intron	ENSSSCG00000012655	BCORL1
chrX	122455501	122456000	0.362429	4.60164	3.65325	6.27e-12	5.43e-05	intron	ENSSSCG00000012657	AIFM1
chrX	122487501	122487750	2.71822	9.37693	1.80952	6.33e-11	0.000548671	intron	ENSSSCG00000012658	RAB33A
chrX	124514501	124514750	0	3.29929	8.2357	7.54e-12	6.53e-05	intron	ENSSSCG00000012676	MBNL3
chrX	124797751	124798250	1.2685	9.11646	2.86172	4.42e-18	3.83e-11	intron	ENSSSCG00000021375	HS6ST2
chrX	125358501	125358750	2.08397	8.07458	1.97559	6.51e-11	0.000564218	intron	ENSSSCG00000012679	GPC4
chrX	125886251	125886750	0.271822	3.90705	3.81849	1.37e-10	0.00118764	intron	ENSSSCG00000012680	GPC3
chrX	125895751	125896000	2.17457	7.90093	1.88319	3.99e-10	0.00346128	intron	ENSSSCG00000012680	GPC3
chrX	125950501	125950750	3.62429	10.4188	1.5478	6.06e-10	0.00525192	intron	ENSSSCG00000012680	GPC3
chrX	125998751	125999000	0.181215	3.55976	4.2413	2.23e-10	0.00193648	intron	ENSSSCG00000012680	GPC3
chrX	126008501	126009000	1.17789	5.73035	2.29884	1.93e-09	0.016741	intron	ENSSSCG00000012680	GPC3
chrX	126026751	126027250	2.17457	9.55058	2.15641	4.64e-14	4.03e-07	intron	ENSSSCG00000012680	GPC3
chrX	126036001	126036250	4.43976	11.8948	1.44678	2.64e-10	0.00228391	intron	ENSSSCG00000012680	GPC3
chrX	126571251	126571500	1.17789	5.81717	2.32049	1.16e-09	0.0100112	intron	ENSSSCG00000012686	MOSPD1
chrX	126945001	126945250	2.4464	8.33505	1.79115	5.12e-10	0.00443401	intron	ENSSSCG00000012695	DDX26B
chrX	127252251	127252750	1.63093	7.90093	2.29577	1.21e-12	1.05e-05	intron	ENSSSCG00000012699	FHL1
chrX	127276751	127277000	3.89611	11.2002	1.548	1.25e-10	0.00108156	intron	ENSSSCG00000012699	FHL1
chrX	127296251	127296500	1.35911	6.25129	2.2195	7.65e-10	0.00662456	intron	ENSSSCG00000012700	MAP7D3
chrX	127531501	127531750	2.17457	7.55364	1.81843	2.45e-09	0.021268	intron	ENSSSCG00000025438	VGLL1
chrX	127671501	127671750	2.35579	7.72729	1.73627	5.05e-09	0.0437296	intron	ENSSSCG00000030460	ARHGEF6
chrX	133678501	133679000	0	3.82023	8.44656	1.19e-13	1.03e-06	intron	ENSSSCG00000022091,ENSSSCG00000031070	SLITRK4,CH242-522I21.1
chrX	138269251	138269750	0.906073	5.81717	2.69493	3.2e-11	0.000277144	intron	ENSSSCG00000012730	AFF2
chrX	138488751	138489000	1.2685	5.99082	2.2569	1.22e-09	0.0105667	intron	ENSSSCG00000012730	AFF2
chrX	138523751	138524500	0.362429	5.38305	3.87902	4.24e-14	3.68e-07	intron	ENSSSCG00000012730	AFF2
chrX	139171251	139171750	4.34915	12.5894	1.55826	6.06e-12	5.26e-05	intron	ENSSSCG00000012739	TMEM185A
chrX	139806251	139806500	5.43644	14.9336	1.48323	5.84e-13	5.06e-06	intron	ENSSSCG00000012741	MAMLD1
chrX	139810251	139810500	1.90275	7.72729	2.04277	6.83e-11	0.000591938	intron	ENSSSCG00000012741	MAMLD1
chrX	139823751	139824000	1.72154	8.07458	2.24961	1.28e-12	1.11e-05	intron	ENSSSCG00000012741	MAMLD1
chrX	139829251	139829500	0.453036	3.90705	3.10453	4.38e-09	0.0379248	intron	ENSSSCG00000012741	MAMLD1
chrX	139833751	139834000	1.08729	7.37999	2.77756	2.08e-14	1.8e-07	intron	ENSSSCG00000012741	MAMLD1
chrX	139835501	139836250	0.906073	7.0327	2.96823	1.19e-14	1.03e-07	intron	ENSSSCG00000012741	MAMLD1
chrX	139840501	139840750	0.634251	4.34117	2.78067	4.43e-09	0.0384043	intron	ENSSSCG00000012741	MAMLD1
chrX	139938001	139938500	1.81215	8.24823	2.20673	1.34e-12	1.16e-05	intron	ENSSSCG00000012742	MTM1
chrX	139957251	139957500	4.9834	13.1103	1.42078	5.26e-11	0.000456051	intron	ENSSSCG00000012742	MTM1
chrX	139969251	139969500	0.906073	5.5567	2.62897	1.66e-10	0.00144275	intron	ENSSSCG00000012742	MTM1
chrX	139978251	139978750	0	2.86517	8.0329	2.39e-10	0.00207162	intron	ENSSSCG00000012742	MTM1
chrX	139989001	139989250	1.63093	6.77223	2.07371	7.9e-10	0.00684829	intron	ENSSSCG00000012742	MTM1
chrX	140101001	140101250	3.26186	9.55058	1.57391	2.25e-09	0.0195116	intron	ENSSSCG00000012744	CD99L2
chrX	140145751	140146000	0	2.86517	8.0329	2.39e-10	0.00207162	intron	ENSSSCG00000012744	CD99L2
chrX	141805001	141805250	3.89611	10.4188	1.44377	4.16e-09	0.0360414	intron	ENSSSCG00000012767	HAUS7
chrX	141911001	141911500	7.06737	16.1492	1.21822	1.06e-10	0.00091809	intron	ENSSSCG00000012769	ATP2B3
chrX	142173001	142173500	3.80551	11.4607	1.61498	1.87e-11	0.000162191	intron	ENSSSCG00000012787	L1CAM
chrX	142329251	142329500	1.44972	6.94588	2.27888	3.82e-11	0.000331467	intron	ENSSSCG00000012796	MECP2
chrX	143100251	143100500	0	2.51788	7.84724	3.8e-09	0.0329332	intron	ENSSSCG00000012816,ENSSSCG00000030742	CMC4,MTCP1
chrX	143117501	143117750	0.99668	5.46988	2.4704	9.69e-10	0.008396	intron	ENSSSCG00000012817	FUNDC2
chrX	143118501	143118750	1.72154	6.59858	1.95881	5.21e-09	0.0451018	intron	ENSSSCG00000012817	FUNDC2
chrX	143199751	143200000	9.60437	20.2299	1.10113	3.04e-11	0.000263443	intron	ENSSSCG00000012818	F8
chrX	143200751	143201000	2.35579	8.1614	1.81501	5.52e-10	0.00478133	intron	ENSSSCG00000012818	F8
chrX	143202251	143202750	0	4.16753	8.57174	7.52e-15	6.52e-08	intron	ENSSSCG00000012818	F8
chrX	143207251	143207500	3.44308	10.5925	1.64539	6.74e-11	0.000583926	intron	ENSSSCG00000012818	F8
chrX	143243251	143243500	2.62761	8.33505	1.68851	5.17e-09	0.0448252	intron	ENSSSCG00000012822	MPP1
chrX	143262501	143262750	4.34915	11.5475	1.43375	6.49e-10	0.00562755	intron	ENSSSCG00000012823	DKC1
chrX	143277751	143279000	0	4.428	8.65898	9.46e-16	8.21e-09	intron	ENSSSCG00000012824	GAB3
chrX	143301001	143301250	5.25522	14.8468	1.52363	2.37e-13	2.05e-06	intron	ENSSSCG00000012824	GAB3
chrX	143493251	143493500	0.634251	6.94588	3.45738	1.73e-16	1.5e-09	intron	ENSSSCG00000012825	IKBKG
chrX	143500251	143500500	1.99336	8.33505	2.08512	6.06e-12	5.25e-05	intron	ENSSSCG00000025108	G6PD
chrX	143623251	143623750	0.0906073	2.86517	4.84765	4.18e-09	0.0361839	intron	ENSSSCG00000025303	FAM50A
chr1	8311501	8311750	5.88947	13.9786	1.27271	6.08e-10	0.00527107	promoter	ENSSSCG00000004034	MAP3K4
chr1	95102251	95102500	3.53368	10.7661	1.63147	6.01e-11	0.000521316	promoter	ENSSSCG00000004464	FAM46A
chr1	120440501	120440750	1.44972	6.25129	2.12713	2.11e-09	0.0182693	promoter	ENSSSCG00000024088
chr1	130089501	130089750	0.453036	3.90705	3.10453	4.38e-09	0.0379248	promoter	ENSSSCG00000030193
chr1	147291001	147291250	0.181215	4.34117	4.52681	6.48e-13	5.62e-06	promoter	ENSSSCG00000030198
chr1	147292751	147293000	1.08729	12.763	3.56694	3.05e-30	2.65e-23	promoter	ENSSSCG00000030198
chr10	2310001	2310250	1.90275	6.94588	1.88919	4.71e-09	0.0408337	promoter	ENSSSCG00000010800	B3GALT2
chr10	54905501	54906000	0.181215	8.5087	5.49588	1.95e-26	1.69e-19	promoter	ENSSSCG00000011059	MYO3A
chr11	74205501	74205750	1.35911	6.16446	2.19936	1.26e-09	0.0109461	promoter	ENSSSCG00000023532	7SK
chr11	74926001	74926500	0.453036	5.81717	3.67744	1.3e-14	1.13e-07	promoter	ENSSSCG00000009513	SLC15A1
chr12	4237751	4238000	2.17457	7.46682	1.80178	3.84e-09	0.0332918	promoter	ENSSSCG00000017169	SEC14L1
chr12	19441001	19441500	0.724858	4.77529	2.72833	1.8e-09	0.0155994	promoter	ENSSSCG00000025414	PYY
chr12	19519751	19520000	0.634251	5.03576	2.9943	8.12e-11	0.000703892	promoter	ENSSSCG00000023014	CD300LG
chr12	28497001	28497750	2.537	10.332	2.04841	7.49e-14	6.49e-07	promoter	ENSSSCG00000022818
chr12	28502501	28502750	2.08397	10.5925	2.36671	1.13e-16	9.76e-10	promoter	ENSSSCG00000021572
chr12	35843001	35843500	4.34915	13.1103	1.61671	5.35e-13	4.64e-06	promoter	ENSSSCG00000023855	U3
chr12	42054001	42054250	1.17789	5.5567	2.25453	5.37e-09	0.0464793	promoter	ENSSSCG00000022987
chr12	49501251	49501500	4.25854	12.5026	1.57858	4.59e-12	3.98e-05	promoter	ENSSSCG00000017814	C17orf97
chr12	53785751	53786000	1.63093	6.51176	2.01722	3.35e-09	0.0290331	promoter	ENSSSCG00000017897
chr12	56376501	56377000	0.362429	3.90705	3.41779	8.57e-10	0.0074261	promoter	ENSSSCG00000027341
chr12	56377501	56377750	0.906073	5.12258	2.51186	2.5e-09	0.0216531	promoter	ENSSSCG00000027341
chr13	206401501	206401750	1.44972	6.07764	2.08656	5.62e-09	0.0486526	promoter	ENSSSCG00000012038	C21orf62
chr13	216651251	216651750	1.72154	6.59858	1.95881	5.21e-09	0.0451018	promoter	ENSSSCG00000022164,ENSSSCG00000027940	HSF2BP,SNORA70
chr14	52425001	52425750	1.81215	11.287	2.65872	1.39e-20	1.21e-13	promoter	ENSSSCG00000010044,ENSSSCG00000030890	IGLC,IGLJ
chr14	118511251	118511500	2.4464	8.76917	1.86431	1.25e-10	0.00107904	promoter	ENSSSCG00000010525
chr15	36644751	36645250	0.181215	3.55976	4.2413	2.23e-10	0.00193648	promoter	ENSSSCG00000025455	RALB
chr15	115965251	115965500	1.2685	10.2452	3.02992	2.65e-21	2.3e-14	promoter	ENSSSCG00000016097
chr15	154124751	154125000	1.72154	7.64046	2.16999	1.57e-11	0.000135949	promoter	ENSSSCG00000023730
chr17	35641751	35642000	8.06405	17.2779	1.12557	3.26e-10	0.00282225	promoter	ENSSSCG00000023656
chr17	42116501	42116750	1.90275	7.55364	2.01002	1.78e-10	0.0015402	promoter	ENSSSCG00000029626	NECAB3
chr17	55094251	55094750	0.724858	5.20941	2.85359	1.08e-10	0.000939339	promoter	ENSSSCG00000022022	U6
chr17	59965751	59966250	0	2.86517	8.0329	2.39e-10	0.00207162	promoter	ENSSSCG00000007481	ZFP64
chr18	44382001	44382250	0.453036	4.51482	3.31257	6.76e-11	0.00058571	promoter	ENSSSCG00000022912	NT5C3A
chr2	6311251	6311500	1.17789	6.68541	2.52084	6.01e-12	5.21e-05	promoter	ENSSSCG00000023178	BATF2
chr2	8568751	8569250	0.0906073	3.12564	4.97273	5.7e-10	0.00493629	promoter	ENSSSCG00000024803
chr2	16411501	16412000	0.634251	7.11952	3.49295	5.13e-17	4.44e-10	promoter	ENSSSCG00000013238	SLC39A13
chr2	48905001	48905500	1.08729	8.07458	2.90715	2.29e-16	1.98e-09	promoter	ENSSSCG00000021170	FAR1
chr2	48906001	48906500	2.35579	8.85599	1.9327	3.42e-11	0.000296359	promoter	ENSSSCG00000021170	FAR1
chr2	74357001	74357250	1.44972	6.77223	2.24241	1.06e-10	0.000914848	promoter	ENSSSCG00000028612
chr2	146124251	146124750	0.181215	6.33811	5.07163	3.32e-19	2.87e-12	promoter	ENSSSCG00000028081
chr2	148306501	148306750	2.26518	9.20329	2.04444	8.64e-13	7.49e-06	promoter	ENSSSCG00000014371
chr2	158994501	158994750	4.07733	11.4607	1.51573	1.43e-10	0.00123847	promoter	ENSSSCG00000027258
chr3	4081001	4081250	3.89611	10.8529	1.5026	6.05e-10	0.00524117	promoter	ENSSSCG00000028248
chr3	4723501	4724000	1.63093	7.11952	2.14575	1.12e-10	0.000966898	promoter	ENSSSCG00000027807	FBXL18
chr3	5209001	5209250	4.89279	12.6762	1.39865	1.87e-10	0.0016188	promoter	ENSSSCG00000007589
chr3	10937251	10937750	0.634251	5.29623	3.0669	1.42e-11	0.000123335	promoter	ENSSSCG00000025858
chr3	16192251	16192500	0.99668	5.81717	2.55903	1.14e-10	0.000984081	promoter	ENSSSCG00000007730
chr3	17490251	17490500	0.906073	5.03576	2.48725	4.27e-09	0.0369713	promoter	ENSSSCG00000007763,ENSSSCG00000020552	BCKDK,
chr3	135517501	135517750	0.815466	5.12258	2.66191	7.23e-10	0.00626102	promoter	ENSSSCG00000021074
chr5	6147751	6148250	3.53368	10.7661	1.63147	6.01e-11	0.000521316	promoter	ENSSSCG00000000087	TAB1
chr5	6827751	6828250	0.0906073	3.12564	4.97273	5.7e-10	0.00493629	promoter	ENSSSCG00000000106	KCNJ4
chr5	11716501	11717000	1.44972	7.64046	2.41617	6.11e-13	5.3e-06	promoter	ENSSSCG00000026671	LARGE
chr5	91711001	91711500	1.63093	8.1614	2.3425	2.6e-13	2.25e-06	promoter	ENSSSCG00000026493	LTA4H
chr6	377251	377750	1.08729	11.3739	3.40084	4.84e-26	4.2e-19	promoter	ENSSSCG00000024687	FANCA
chr6	43702001	43702500	0.634251	7.37999	3.54471	8.24e-18	7.14e-11	promoter	ENSSSCG00000021947
chr6	49152001	49152750	0	2.6047	7.89594	1.9e-09	0.0164922	promoter	ENSSSCG00000003123	BSPH1
chr6	76815501	76816000	1.2685	5.90399	2.23588	2.02e-09	0.01754	promoter	ENSSSCG00000003554	SEPN1
chr6	87981751	87982000	1.17789	8.33505	2.83854	1.73e-16	1.5e-09	promoter	ENSSSCG00000023068	U6
chr6	101814501	101814750	0.543644	5.5567	3.35425	4.85e-13	4.2e-06	promoter	ENSSSCG00000003712	OSBPL1A
chr6	156121251	156121500	2.537	8.59552	1.78326	6.71e-10	0.00581673	promoter	ENSSSCG00000021745	ERMAP
chr7	51897751	51898250	1.35911	10.8529	3.01428	2.13e-22	1.85e-15	promoter	ENSSSCG00000001745
chr7	53338751	53339000	0.906073	5.12258	2.51186	2.5e-09	0.0216531	promoter	ENSSSCG00000001762	CIB2
chr7	112193751	112194000	1.63093	10.8529	2.75322	1.54e-20	1.34e-13	promoter	ENSSSCG00000023038
chr7	124127001	124127750	1.35911	6.51176	2.27829	1.67e-10	0.00144881	promoter	ENSSSCG00000002497	TCL1B
chr8	54511501	54512000	5.34583	14.76	1.49057	6.68e-13	5.79e-06	promoter	ENSSSCG00000021600
chr8	54567001	54567250	4.25854	11.2002	1.42003	1.6e-09	0.0138321	promoter	ENSSSCG00000008886
chr9	3189751	3190250	1.08729	6.42493	2.57794	8.87e-12	7.69e-05	promoter	ENSSSCG00000024851
chr9	3310001	3310250	1.54032	6.42493	2.07977	2.11e-09	0.0182381	promoter	ENSSSCG00000022928
chr9	7251751	7252000	2.26518	7.90093	1.8246	9.29e-10	0.00805084	promoter	ENSSSCG00000014799
chr9	8990001	8990250	0.271822	3.64658	3.71925	8.98e-10	0.00778281	promoter	ENSSSCG00000014828
chr9	10117501	10118000	0.543644	4.25435	2.96983	1.91e-09	0.0165247	promoter	ENSSSCG00000014845
chr9	10641001	10641500	1.17789	7.37999	2.66322	7.84e-14	6.8e-07	promoter	ENSSSCG00000020018	U6
chr9	28920251	28920500	0	3.82023	8.44656	1.19e-13	1.03e-06	promoter	ENSSSCG00000024577
chr9	30845251	30846000	0.0906073	2.952	4.89056	2.15e-09	0.0186403	promoter	ENSSSCG00000014964
chr9	144464251	144464750	0.0906073	3.03882	4.93223	1.11e-09	0.00959571	promoter	ENSSSCG00000015603	LPGAT1
chr9	146809501	146810000	0.181215	4.428	4.55531	3.37e-13	2.92e-06	promoter	ENSSSCG00000018753	ssc-mir-205
chrM	6001	6500	42.223	68.0696	0.716137	6.01e-17	5.21e-10	promoter	ENSSSCG00000018067,ENSSSCG00000018071,ENSSSCG00000018072,ENSSSCG00000018075,ENSSSCG00000018077,ENSSSCG00000018078,ENSSSCG00000018070	,COX1,COX2
chrX	7944501	7944750	0.362429	4.428	3.59789	2.16e-11	0.000187326	promoter	ENSSSCG00000012110	MID1
chrX	10426251	10427250	0.99668	5.29623	2.42395	2.79e-09	0.0242028	promoter	ENSSSCG00000012116	PRPS2
chrX	13079001	13079250	0	2.69153	7.94305	9.53e-10	0.00825914	promoter	ENSSSCG00000012138	ACE2
chrX	13267001	13267250	1.44972	6.33811	2.14699	1.29e-09	0.0111546	promoter	ENSSSCG00000020980	CH242-486P11.2
chrX	13305001	13305250	3.98672	10.6793	1.44628	2.46e-09	0.0213378	promoter	ENSSSCG00000030283	ZRSR2
chrX	14088501	14089000	0.362429	4.77529	3.70656	1.81e-12	1.57e-05	promoter	ENSSSCG00000012146	CTPS2
chrX	14093501	14093750	0.815466	5.12258	2.66191	7.23e-10	0.00626102	promoter	ENSSSCG00000012146	CTPS2
chrX	14276501	14277000	1.08729	6.25129	2.53848	2.61e-11	0.000226141	promoter	ENSSSCG00000029764	TXLNG
chrX	14277251	14277750	4.62097	13.0235	1.51988	6.16e-12	5.34e-05	promoter	ENSSSCG00000029764	TXLNG
chrX	14295001	14295500	0.906073	5.90399	2.71627	1.84e-11	0.000159312	promoter	ENSSSCG00000012149	RBBP7
chrX	14297501	14298000	1.35911	5.90399	2.13719	5.62e-09	0.0486828	promoter	ENSSSCG00000012149	RBBP7
chrX	15714751	15715000	1.35911	6.94588	2.37125	1.27e-11	0.00011033	promoter	ENSSSCG00000030745	CH242-93K15.1
chrX	16503501	16503750	0.906073	5.90399	2.71627	1.84e-11	0.000159312	promoter	ENSSSCG00000012157	PHKA2
chrX	16586501	16587000	2.17457	9.29011	2.11657	2.03e-13	1.76e-06	promoter	ENSSSCG00000029756	ADGRG2
chrX	16672251	16673000	0.724858	7.72729	3.42144	4.3e-18	3.73e-11	promoter	ENSSSCG00000029756	ADGRG2
chrX	43209001	43209500	0	2.69153	7.94305	9.53e-10	0.00825914	promoter	ENSSSCG00000012257	MAOA
chrX	44313501	44313750	2.17457	8.1614	1.92992	1e-10	0.000866697	promoter	ENSSSCG00000028584	CH242-517A18.1
chrX	46751251	46751750	2.08397	8.42187	2.03627	9.74e-12	8.44e-05	promoter	ENSSSCG00000012273	USP11
chrX	46777001	46777500	0	3.29929	8.2357	7.54e-12	6.53e-05	promoter	ENSSSCG00000012269	CDK16
chrX	47294251	47294750	0	4.34117	8.63048	1.89e-15	1.64e-08	promoter	ENSSSCG00000012280,ENSSSCG00000030784	UXT,CH242-69I19.6
chrX	47303001	47303500	0.181215	4.68847	4.63757	4.74e-14	4.11e-07	promoter	ENSSSCG00000012279	ELK1
chrX	47566251	47566750	0	2.86517	8.0329	2.39e-10	0.00207162	promoter	ENSSSCG00000025599
chrX	47591501	47591750	0	6.16446	9.1353	1.91e-21	1.66e-14	promoter	ENSSSCG00000021591
chrX	47836251	47837000	0.271822	7.98776	4.84814	1.69e-23	1.47e-16	promoter	ENSSSCG00000022647,ENSSSCG00000025264	TIMM17B,PQBP1
chrX	47838001	47838250	0.181215	3.38611	4.16938	8.11e-10	0.00702331	promoter	ENSSSCG00000025264	PQBP1
chrX	47917751	47918250	0.0906073	4.94894	5.63383	4.42e-16	3.83e-09	promoter	ENSSSCG00000021106
chrX	48040001	48040500	0.362429	4.51482	3.62583	1.16e-11	0.000100956	promoter	ENSSSCG00000012291	GPKOW
chrX	48053251	48053750	4.16793	10.9398	1.41706	2.69e-09	0.0233127	promoter	ENSSSCG00000012295	MAGIX
chrX	48056251	48056500	0.0906073	3.21247	5.01212	2.93e-10	0.0025377	promoter	ENSSSCG00000012295	MAGIX
chrX	48175001	48176000	0	5.29623	8.91671	1.89e-18	1.64e-11	promoter	ENSSSCG00000022584	PPP1R3F
chrX	48529501	48529750	1.44972	6.85905	2.26076	6.36e-11	0.000551231	promoter	ENSSSCG00000012303	PAGE4
chrX	50631251	50631500	1.17789	5.81717	2.32049	1.16e-09	0.0100112	promoter	ENSSSCG00000012318	MAGED1
chrX	50696251	50696750	0	3.12564	8.15797	3e-11	0.000260315	promoter	ENSSSCG00000012318	MAGED1
chrX	51784751	51785000	2.4464	8.94281	1.89256	5.07e-11	0.000439207	promoter	ENSSSCG00000012328	HUWE1
chrX	53361501	53362250	0.362429	7.11952	4.28166	1.27e-19	1.1e-12	promoter	ENSSSCG00000012342	MAGED2
chrX	63332001	63332250	4.43976	13.6313	1.6432	1.4e-13	1.21e-06	promoter	ENSSSCG00000012383	OTUD6A
chrX	63513751	63514250	0	5.64352	9.00816	1.2e-19	1.04e-12	promoter	ENSSSCG00000012377,ENSSSCG00000012378	KIF4A,PDZD11
chrX	64673751	64674000	0	2.69153	7.94305	9.53e-10	0.00825914	promoter	ENSSSCG00000030796	CXorf65
chrX	64962501	64962750	0	3.55976	8.34498	9.47e-13	8.21e-06	promoter	ENSSSCG00000012403	OGT
chrX	65779251	65779500	0	2.69153	7.94305	9.53e-10	0.00825914	promoter	ENSSSCG00000023312	PIN4
chrX	70877251	70877750	0.0906073	5.29623	5.73147	5.86e-17	5.08e-10	promoter	ENSSSCG00000012435	MAGT1
chrX	91014751	91015250	1.44972	6.42493	2.16659	7.84e-10	0.0067947	promoter	ENSSSCG00000012494	TIMM8A
chrX	95526001	95526250	2.26518	8.07458	1.85592	3.76e-10	0.00325929	promoter	ENSSSCG00000020695
chrX	97044251	97044500	0	2.69153	7.94305	9.53e-10	0.00825914	promoter	ENSSSCG00000012508	ARMCX6
chrX	97471001	97471500	0	2.86517	8.0329	2.39e-10	0.00207162	promoter	ENSSSCG00000012514	BEX5
chrX	98352751	98353250	0.0906073	4.16753	5.3865	1.87e-13	1.63e-06	promoter	ENSSSCG00000012534	MORF4L2
chrX	98353501	98353750	0	2.77835	7.98867	4.77e-10	0.0041363	promoter	ENSSSCG00000012534	MORF4L2
chrX	99055501	99056250	0	5.73035	9.03014	6.01e-20	5.21e-13	promoter	ENSSSCG00000012543	ESX1
chrX	107012751	107013000	0	2.6047	7.89594	1.9e-09	0.0164922	promoter	ENSSSCG00000012591	AMOT
chrX	112668751	112669250	0	4.25435	8.60141	3.77e-15	3.27e-08	promoter	ENSSSCG00000030833	MCTS1
chrX	113392501	113393250	0	3.47294	8.30947	1.89e-12	1.64e-05	promoter	ENSSSCG00000023277	NDUFA1
chrX	113431251	113431750	0	2.6047	7.89594	1.9e-09	0.0164922	promoter	ENSSSCG00000030849,ENSSSCG00000019600	RPL39,SNORA69
chrX	113923751	113924000	3.08065	9.29011	1.61624	1.92e-09	0.0166354	promoter	ENSSSCG00000012625	PGRMC1
chrX	114141751	114142250	0	3.03882	8.11747	6e-11	0.0005197	promoter	ENSSSCG00000012631	LONRF3
chrX	115591751	115592250	0.362429	4.16753	3.51065	1.37e-10	0.00118722	promoter	ENSSSCG00000012638	GRIA3
chrX	124262001	124262500	0.99668	5.38305	2.44736	1.65e-09	0.0142716	promoter	ENSSSCG00000023618	FRMD7
chrX	126571251	126571500	1.17789	5.81717	2.32049	1.16e-09	0.0100112	promoter	ENSSSCG00000012686	MOSPD1
chrX	127252251	127252500	1.63093	7.90093	2.29577	1.21e-12	1.05e-05	promoter	ENSSSCG00000012699	FHL1
chrX	127276751	127277000	3.89611	11.2002	1.548	1.25e-10	0.00108156	promoter	ENSSSCG00000012699	FHL1
chrX	133678501	133678750	0	2.952	8.0758	1.2e-10	0.00103758	promoter	ENSSSCG00000022091	SLITRK4
chrX	140007751	140008250	0.634251	5.73035	3.18033	7.56e-13	6.56e-06	promoter	ENSSSCG00000012743	MTMR1
chrX	140334251	140334750	0	4.16753	8.57174	7.52e-15	6.52e-08	promoter	ENSSSCG00000023462	GPR50
chrX	140336001	140336500	0.0906073	3.21247	5.01212	2.93e-10	0.0025377	promoter	ENSSSCG00000023462	GPR50
chrX	141483251	141483500	3.17125	9.72423	1.64038	4.96e-10	0.0043012	promoter	ENSSSCG00000012761
chrX	143100251	143100500	0	2.51788	7.84724	3.8e-09	0.0329332	promoter	ENSSSCG00000012813	BRCC3
chrX	143199751	143200000	9.60437	20.2299	1.10113	3.04e-11	0.000263443	promoter	ENSSSCG00000029276
chrX	143200751	143201000	2.35579	8.1614	1.81501	5.52e-10	0.00478133	promoter	ENSSSCG00000029276
chrX	143202251	143202750	0	4.16753	8.57174	7.52e-15	6.52e-08	promoter	ENSSSCG00000029247	F8A1
chrX	143230751	143231000	0	2.51788	7.84724	3.8e-09	0.0329332	promoter	ENSSSCG00000012822	MPP1
chrX	143243251	143243500	2.62761	8.33505	1.68851	5.17e-09	0.0448252	promoter	ENSSSCG00000012822	MPP1
chrX	143262501	143262750	4.34915	11.5475	1.43375	6.49e-10	0.00562755	promoter	ENSSSCG00000012823	DKC1
chr10	10351001	10351500	0.724858	5.90399	3.0338	1.1e-12	9.54e-06	intergenic
chr10	10480501	10480750	0.0906073	3.38611	5.08781	7.72e-11	0.000669473	intergenic
chr10	1075501	1076000	1.44972	6.59858	2.205	2.89e-10	0.00250407	intergenic
chr10	11132251	11132750	0.906073	5.90399	2.71627	1.84e-11	0.000159312	intergenic
chr10	12844501	12845000	0.99668	7.20635	2.86746	1.6e-14	1.39e-07	intergenic
chr10	12945001	12945250	3.62429	11.287	1.66316	1.02e-11	8.88e-05	intergenic
chr10	13036751	13037000	1.35911	6.42493	2.25896	2.78e-10	0.00240994	intergenic
chr10	13240751	13241250	2.08397	7.90093	1.94427	1.66e-10	0.00144142	intergenic
chr10	13446251	13446500	2.71822	9.29011	1.79612	9.82e-11	0.000850708	intergenic
chr10	13637001	13637250	1.99336	7.98776	2.0238	4.16e-11	0.000360445	intergenic
chr10	14513251	14513500	0.724858	4.51482	2.6476	5.46e-09	0.0472892	intergenic
chr10	1653751	1654250	18.1215	39.1574	1.1384	2.93e-21	2.54e-14	intergenic
chr10	1736251	1736500	3.17125	9.37693	1.58797	2.55e-09	0.0221224	intergenic
chr10	17576501	17577000	0.543644	4.68847	3.10967	1.03e-10	0.000891655	intergenic
chr10	17951501	17951750	1.44972	6.94588	2.27888	3.82e-11	0.000331467	intergenic
chr10	19113501	19114250	0.181215	4.77529	4.66398	2.46e-14	2.13e-07	intergenic
chr10	19471251	19471500	1.08729	5.38305	2.32316	5.09e-09	0.0441341	intergenic
chr10	20243751	20244000	1.99336	7.29317	1.89274	1.77e-09	0.0153695	intergenic
chr10	20333001	20333500	0.0906073	3.90705	5.29364	1.4e-12	1.21e-05	intergenic
chr10	20334251	20334500	0.543644	4.34117	2.9989	1.07e-09	0.00925098	intergenic
chr10	20334751	20335250	0.362429	4.34117	3.56939	4.01e-11	0.000347137	intergenic
chr10	20336751	20337000	1.17789	5.90399	2.34182	6.89e-10	0.00597297	intergenic
chr10	21225501	21225750	4.89279	13.1103	1.44719	2.85e-11	0.000246595	intergenic
chr10	21777751	21778000	1.63093	6.94588	2.11018	2.98e-10	0.00258448	intergenic
chr10	22926251	22926750	0.634251	4.77529	2.91785	2.57e-10	0.00222841	intergenic
chr10	22928751	22929250	0.815466	6.33811	2.9685	2.71e-13	2.35e-06	intergenic
chr10	22930001	22930500	0.634251	6.16446	3.28549	3.89e-14	3.37e-07	intergenic
chr10	22930751	22931250	1.44972	6.25129	2.12713	2.11e-09	0.0182693	intergenic
chr10	25970251	25971000	1.2685	9.9847	2.99281	1.49e-20	1.29e-13	intergenic
chr10	26653501	26653750	0.815466	5.81717	2.84498	8.3e-12	7.19e-05	intergenic
chr10	27448251	27448750	0.99668	6.77223	2.77796	2.67e-13	2.32e-06	intergenic
chr10	27474001	27474500	1.99336	8.42187	2.10005	3.73e-12	3.23e-05	intergenic
chr10	27522001	27522250	2.80883	8.68234	1.65151	4.13e-09	0.0357854	intergenic
chr10	28190751	28191250	1.99336	10.5056	2.41862	1.99e-17	1.72e-10	intergenic
chr10	28191501	28191750	1.72154	6.68541	1.97764	3.25e-09	0.0281541	intergenic
chr10	28446501	28447000	2.08397	10.9398	2.4132	1.45e-17	1.26e-10	intergenic
chr10	2919001	2919250	0.543644	4.94894	3.18749	3.16e-11	0.000273946	intergenic
chr10	3214251	3214500	0	2.6047	7.89594	1.9e-09	0.0164922	intergenic
chr10	3223501	3224000	0.543644	7.46682	3.77979	6.74e-19	5.85e-12	intergenic
chr10	3276251	3276500	3.08065	10.0715	1.73262	4.42e-11	0.000382726	intergenic
chr10	36268251	36268750	1.2685	7.64046	2.60724	5.47e-14	4.74e-07	intergenic
chr10	40188501	40188750	0.543644	4.25435	2.96983	1.91e-09	0.0165247	intergenic
chr10	40302751	40303000	0.724858	5.12258	2.82939	1.91e-10	0.00165426	intergenic
chr10	40429001	40429250	1.2685	6.33811	2.33806	1.57e-10	0.00136061	intergenic
chr10	40437501	40438750	5.88947	15.5414	1.42549	9.16e-13	7.94e-06	intergenic
chr10	4065501	4066000	0.634251	4.428	2.80917	2.52e-09	0.0218234	intergenic
chr10	44961751	44962250	0.815466	5.5567	2.77902	4.49e-11	0.000389339	intergenic
chr10	46381751	46382250	0.634251	4.68847	2.89144	4.56e-10	0.00395395	intergenic
chr10	47012251	47012750	1.2685	7.46682	2.57412	1.62e-13	1.4e-06	intergenic
chr10	47307501	47307750	0.271822	3.55976	3.68459	1.68e-09	0.0145239	intergenic
chr10	47999001	47999250	0.271822	3.64658	3.71925	8.98e-10	0.00778281	intergenic
chr10	49823001	49823500	1.72154	7.29317	2.10298	1.12e-10	0.000974114	intergenic
chr10	52475501	52476000	0.0906073	2.952	4.89056	2.15e-09	0.0186403	intergenic
chr10	52494001	52494250	0.362429	3.64658	3.31854	5.28e-09	0.0457661	intergenic
chr10	52914751	52915000	0.362429	3.64658	3.31854	5.28e-09	0.0457661	intergenic
chr10	57326751	57327000	0.0906073	2.86517	4.84765	4.18e-09	0.0361839	intergenic
chr10	59761501	59761750	0.815466	5.12258	2.66191	7.23e-10	0.00626102	intergenic
chr10	60110251	60110500	2.4464	8.5087	1.82086	4.72e-10	0.00409169	intergenic
chr10	60417251	60417750	0.815466	5.12258	2.66191	7.23e-10	0.00626102	intergenic
chr10	60609501	60610000	0.724858	7.11952	3.30343	2.88e-16	2.5e-09	intergenic
chr10	6117251	6117500	0.271822	3.64658	3.71925	8.98e-10	0.00778281	intergenic
chr10	61197001	61197500	0.181215	3.99388	4.40683	8.77e-12	7.6e-05	intergenic
chr10	61428751	61429250	0.815466	5.73035	2.82333	1.46e-11	0.000126493	intergenic
chr10	62157501	62157750	0.99668	5.81717	2.55903	1.14e-10	0.000984081	intergenic
chr10	62288501	62288750	0.543644	4.25435	2.96983	1.91e-09	0.0165247	intergenic
chr10	63572251	63572500	1.2685	6.25129	2.31819	2.63e-10	0.00227881	intergenic
chr10	65069001	65069250	2.71822	9.11646	1.76893	2.35e-10	0.00203284	intergenic
chr10	65099751	65100250	0	3.38611	8.27306	3.78e-12	3.27e-05	intergenic
chr10	66821001	66821250	1.08729	5.38305	2.32316	5.09e-09	0.0441341	intergenic
chr10	66870001	66870500	1.08729	8.1614	2.92256	1.29e-16	1.12e-09	intergenic
chr10	67387001	67387500	2.26518	8.94281	2.00307	3.61e-12	3.13e-05	intergenic
chr10	67678501	67679250	0.543644	6.16446	3.50372	6.98e-15	6.05e-08	intergenic
chr10	67857001	67857500	0.815466	6.51176	3.00742	8.55e-14	7.41e-07	intergenic
chr10	67963251	67963750	0.362429	4.86211	3.7325	9.71e-13	8.42e-06	intergenic
chr10	69042251	69042750	0.271822	3.99388	3.85012	7.3e-11	0.000633009	intergenic
chr10	69215251	69215750	0.543644	5.29623	3.28513	2.93e-12	2.54e-05	intergenic
chr10	69524001	69524500	1.08729	6.59858	2.61635	2.99e-12	2.59e-05	intergenic
chr10	69866501	69867250	0.453036	5.20941	3.51856	9.67e-13	8.38e-06	intergenic
chr10	69884751	69885000	0.634251	5.03576	2.9943	8.12e-11	0.000703892	intergenic
chr10	69908251	69908500	2.89943	8.94281	1.64848	2.43e-09	0.0210528	intergenic
chr10	70238001	70238250	0	3.03882	8.11747	6e-11	0.0005197	intergenic
chr10	70872751	70873000	1.63093	7.72729	2.26375	3.35e-12	2.91e-05	intergenic
chr10	70987751	70988250	0.906073	7.20635	3.00336	3.75e-15	3.26e-08	intergenic
chr10	72355001	72355250	4.9834	12.3289	1.3322	1.44e-09	0.0125142	intergenic
chr10	72544751	72545250	1.08729	6.07764	2.49791	7.62e-11	0.000660334	intergenic
chr10	73069501	73070750	0	3.64658	8.37964	4.75e-13	4.12e-06	intergenic
chr10	73394001	73394250	3.89611	13.9786	1.86741	2.46e-16	2.13e-09	intergenic
chr10	73413501	73413750	0.724858	5.81717	3.01247	1.96e-12	1.7e-05	intergenic
chr10	73460751	73461000	2.08397	7.46682	1.86286	1.67e-09	0.0144814	intergenic
chr10	73550001	73550250	0.181215	3.82023	4.34288	3.21e-11	0.000278267	intergenic
chr10	73657001	73657500	1.99336	8.59552	2.12945	1.4e-12	1.22e-05	intergenic
chr10	73834001	73834250	2.17457	8.33505	1.96026	3.93e-11	0.000340768	intergenic
chr10	73836751	73837250	2.08397	13.284	2.69305	9.01e-24	7.81e-17	intergenic
chr10	74086001	74086250	1.08729	5.81717	2.43484	3.75e-10	0.00324568	intergenic
chr10	74503751	74504250	1.08729	6.16446	2.51834	4.46e-11	0.000386805	intergenic
chr10	74509001	74509500	1.72154	8.07458	2.24961	1.28e-12	1.11e-05	intergenic
chr10	74515251	74515500	0.271822	3.82023	3.78616	2.57e-10	0.00222542	intergenic
chr10	74526251	74526500	4.25854	14.3259	1.77482	1.06e-15	9.23e-09	intergenic
chr10	74607501	74607750	2.26518	7.55364	1.75984	5.52e-09	0.0477985	intergenic
chr10	75375001	75375500	0	3.29929	8.2357	7.54e-12	6.53e-05	intergenic
chr10	75376501	75377750	0	10.0715	9.84254	6.67e-35	5.78e-28	intergenic
chr10	75542251	75543000	0	3.64658	8.37964	4.75e-13	4.12e-06	intergenic
chr10	75543751	75545000	0	9.20329	9.71262	6.47e-32	5.61e-25	intergenic
chr10	75735251	75735500	5.25522	12.763	1.30563	1.29e-09	0.0112197	intergenic
chr10	77449751	77450250	0.0906073	3.03882	4.93223	1.11e-09	0.00959571	intergenic
chr10	78915751	78916250	0.0906073	5.5567	5.80059	7.74e-18	6.71e-11	intergenic
chr10	7938001	7938250	0.453036	4.51482	3.31257	6.76e-11	0.00058571	intergenic
chr10	8554501	8554750	2.4464	7.90093	1.71409	4.6e-09	0.0398259	intergenic
chr10	9146501	9146750	0.362429	4.34117	3.56939	4.01e-11	0.000347137	intergenic
chr10	9303251	9303500	0.181215	3.21247	4.09368	2.93e-09	0.0253592	intergenic
chr10	9441001	9441250	1.17789	6.07764	2.38357	2.44e-10	0.00211201	intergenic
chr1	104263501	104263750	0.724858	4.51482	2.6476	5.46e-09	0.0472892	intergenic
chr1	110476501	110476750	0.543644	5.20941	3.26133	5.32e-12	4.61e-05	intergenic
chr1	110478751	110479000	1.44972	7.55364	2.39971	1.03e-12	8.94e-06	intergenic
chr11	10494251	10494500	1.08729	5.38305	2.32316	5.09e-09	0.0441341	intergenic
chr11	10587251	10587500	2.35579	8.68234	1.90417	3.61e-11	0.000312526	intergenic
chr1	11065001	11065250	1.81215	7.46682	2.06334	1.12e-10	0.000970012	intergenic
chr11	10770251	10770750	0.181215	4.25435	4.49774	1.24e-12	1.08e-05	intergenic
chr11	10780001	10780250	0	5.29623	8.91671	1.89e-18	1.64e-11	intergenic
chr11	11014751	11015000	0.181215	3.29929	4.13203	1.54e-09	0.0133535	intergenic
chr11	11132001	11132250	0.362429	4.428	3.59789	2.16e-11	0.000187326	intergenic
chr11	12979001	12979500	0.543644	5.12258	3.23714	9.65e-12	8.36e-05	intergenic
chr11	1316251	1316750	1.08729	7.37999	2.77756	2.08e-14	1.8e-07	intergenic
chr11	13495251	13496000	0.362429	3.99388	3.44941	4.66e-10	0.00403673	intergenic
chr11	1519751	1520000	0.362429	4.25435	3.54032	7.41e-11	0.000642422	intergenic
chr1	115318001	115318500	0.815466	7.90093	3.28597	7.12e-18	6.17e-11	intergenic
chr11	15449001	15449250	0.724858	4.60164	2.67502	3.14e-09	0.0271912	intergenic
chr11	16998251	16998500	1.08729	6.25129	2.53848	2.61e-11	0.000226141	intergenic
chr1	117259751	117260250	0.453036	3.99388	3.13615	2.43e-09	0.0210158	intergenic
chr1	117607251	117607500	0.99668	5.73035	2.53738	1.95e-10	0.00168717	intergenic
chr1	11774251	11774750	4.25854	13.9786	1.73944	5.94e-15	5.15e-08	intergenic
chr11	1814501	1814750	5.98008	13.5445	1.20524	5.59e-09	0.0483913	intergenic
chr11	19533251	19534000	0	3.12564	8.15797	3e-11	0.000260315	intergenic
chr11	19556251	19556500	0.634251	4.428	2.80917	2.52e-09	0.0218234	intergenic
chr11	19990001	19990500	1.44972	7.81411	2.44855	2.13e-13	1.85e-06	intergenic
chr11	20004501	20004750	1.90275	7.55364	2.01002	1.78e-10	0.0015402	intergenic
chr11	2009501	2010000	0.271822	4.51482	4.02654	1.64e-12	1.42e-05	intergenic
chr11	2016751	2017250	3.26186	9.81105	1.61269	6.66e-10	0.00577187	intergenic
chr11	20190751	20191000	3.35247	11.287	1.77527	1.07e-12	9.24e-06	intergenic
chr11	20193751	20194000	0	2.51788	7.84724	3.8e-09	0.0329332	intergenic
chr1	120661001	120661250	0	2.86517	8.0329	2.39e-10	0.00207162	intergenic
chr11	20683251	20683500	0.724858	4.86211	2.75427	1.03e-09	0.00892961	intergenic
chr11	22072001	22072250	1.08729	6.42493	2.57794	8.87e-12	7.69e-05	intergenic
chr11	23815501	23815750	0.271822	4.25435	3.94102	1.1e-11	9.52e-05	intergenic
chr1	124659751	124660000	0.271822	4.94894	4.15868	1.27e-13	1.1e-06	intergenic
chr11	24690001	24690500	0.362429	4.77529	3.70656	1.81e-12	1.57e-05	intergenic
chr11	2486251	2486750	0.453036	6.85905	3.91472	7.3e-18	6.33e-11	intergenic
chr11	25382251	25382500	3.44308	10.332	1.6095	2.32e-10	0.00200684	intergenic
chr11	26220501	26220750	2.4464	8.68234	1.84997	1.95e-10	0.00168616	intergenic
chr11	26519501	26519750	1.2685	5.81717	2.21455	3.35e-09	0.0290462	intergenic
chr11	26759001	26759250	1.44972	6.94588	2.27888	3.82e-11	0.000331467	intergenic
chr11	26769751	26770250	0.543644	4.60164	3.08276	1.85e-10	0.0016046	intergenic
chr11	26947001	26947250	0.362429	4.0807	3.48035	2.53e-10	0.00219083	intergenic
chr11	27239251	27239500	0.362429	3.73341	3.35239	2.89e-09	0.0250067	intergenic
chr11	27330251	27330750	0.543644	4.77529	3.13608	5.71e-11	0.000494638	intergenic
chr11	27449001	27449500	0.181215	4.16753	4.46807	2.39e-12	2.07e-05	intergenic
chr11	27726501	27727000	0.543644	5.5567	3.35425	4.85e-13	4.2e-06	intergenic
chr11	27767501	27768000	0	2.69153	7.94305	9.53e-10	0.00825914	intergenic
chr11	28576501	28576750	0	2.51788	7.84724	3.8e-09	0.0329332	intergenic
chr1	129300251	129300500	1.17789	5.64352	2.27685	3.22e-09	0.0279287	intergenic
chr11	3035751	3036000	1.81215	7.29317	2.02944	2.93e-10	0.00253819	intergenic
chr11	3150251	3150750	3.26186	13.0235	2.02093	5.38e-17	4.66e-10	intergenic
chr1	132252501	132252750	1.63093	6.94588	2.11018	2.98e-10	0.00258448	intergenic
chr11	3639751	3640000	3.62429	12.1553	1.76997	1.45e-13	1.26e-06	intergenic
chr11	3804251	3804750	1.99336	7.46682	1.92664	7.03e-10	0.00609412	intergenic
chr11	3805001	3805750	1.90275	12.8499	2.77567	1.01e-23	8.79e-17	intergenic
chr11	3906751	3907000	4.62097	12.5026	1.46104	6.33e-11	0.000548715	intergenic
chr11	3952251	3952500	1.44972	8.24823	2.52644	1.5e-14	1.3e-07	intergenic
chr11	4346251	4346500	1.90275	7.0327	1.90709	2.97e-09	0.0257456	intergenic
chr1	14371751	14372000	3.62429	10.4188	1.5478	6.06e-10	0.00525192	intergenic
chr1	14640251	14640750	3.26186	9.89787	1.62539	4.42e-10	0.0038298	intergenic
chr1	147288001	147288500	4.71158	16.7569	1.8553	2.77e-19	2.4e-12	intergenic
chr1	147288751	147289250	0.906073	6.07764	2.75801	6.04e-12	5.24e-05	intergenic
chr1	147290001	147290750	0.543644	4.86211	3.16201	5.71e-11	0.000494638	intergenic
chr11	48016001	48016500	0.453036	4.60164	3.33999	3.7e-11	0.000320657	intergenic
chr11	51709001	51709250	0	2.6047	7.89594	1.9e-09	0.0164922	intergenic
chr11	52122001	52122500	1.17789	5.64352	2.27685	3.22e-09	0.0279287	intergenic
chr11	52544751	52545000	0.0906073	2.952	4.89056	2.15e-09	0.0186403	intergenic
chr11	52570501	52571250	0.99668	9.81105	3.31201	4.12e-22	3.58e-15	intergenic
chr1	152661751	152662000	0.543644	4.16753	2.94016	3.4e-09	0.0294576	intergenic
chr1	153278501	153278750	0.99668	8.42187	3.09201	5.14e-18	4.46e-11	intergenic
chr11	54292751	54293000	0.634251	4.60164	2.86453	8.08e-10	0.00700188	intergenic
chr11	5529001	5529250	1.2685	6.16446	2.29805	4.39e-10	0.0038085	intergenic
chr11	55696251	55696500	0.724858	4.68847	2.70192	1.8e-09	0.0155994	intergenic
chr11	57491501	57492000	0.543644	5.64352	3.37658	2.65e-13	2.3e-06	intergenic
chr1	158074501	158074750	0.181215	3.29929	4.13203	1.54e-09	0.0133535	intergenic
chr1	158076001	158076250	0.0906073	2.86517	4.84765	4.18e-09	0.0361839	intergenic
chr1	158078251	158078500	4.71158	12.6762	1.45297	5.51e-11	0.000477427	intergenic
chr11	592001	592250	1.44972	6.85905	2.26076	6.36e-11	0.000551231	intergenic
chr11	5996001	5996250	2.35579	9.46376	2.02834	1.33e-12	1.16e-05	intergenic
chr11	6027751	6028000	0.906073	5.81717	2.69493	3.2e-11	0.000277144	intergenic
chr11	6028751	6029000	3.08065	10.332	1.76942	1.21e-11	0.000105087	intergenic
chr11	6070751	6071000	1.35911	6.16446	2.19936	1.26e-09	0.0109461	intergenic
chr1	160913251	160913750	0.543644	4.16753	2.94016	3.4e-09	0.0294576	intergenic
chr11	6195501	6195750	1.72154	7.72729	2.18627	9.54e-12	8.27e-05	intergenic
chr1	162236501	162236750	1.72154	6.94588	2.03269	7.79e-10	0.00675034	intergenic
chr1	164051751	164052250	0.634251	5.5567	3.13602	2.46e-12	2.13e-05	intergenic
chr1	165090501	165090750	0	2.69153	7.94305	9.53e-10	0.00825914	intergenic
chr1	16514751	16515000	0.724858	4.60164	2.67502	3.14e-09	0.0271912	intergenic
chr11	6553751	6554000	1.72154	6.59858	1.95881	5.21e-09	0.0451018	intergenic
chr11	65684501	65684750	1.17789	5.64352	2.27685	3.22e-09	0.0279287	intergenic
chr11	6666501	6666750	1.35911	6.16446	2.19936	1.26e-09	0.0109461	intergenic
chr11	69163751	69164000	0.181215	3.21247	4.09368	2.93e-09	0.0253592	intergenic
chr11	69464501	69465000	2.4464	10.1583	2.07621	7.63e-14	6.61e-07	intergenic
chr1	17030001	17030500	1.2685	6.16446	2.29805	4.39e-10	0.0038085	intergenic
chr11	74375501	74375750	5.07401	15.1941	1.60748	1.24e-14	1.07e-07	intergenic
chr11	74394751	74395000	1.90275	7.0327	1.90709	2.97e-09	0.0257456	intergenic
chr11	74408251	74408500	5.43644	15.1941	1.50816	1.83e-13	1.59e-06	intergenic
chr11	74428751	74429000	0.99668	5.38305	2.44736	1.65e-09	0.0142716	intergenic
chr11	74442251	74442500	4.80219	12.763	1.4354	7e-11	0.000606561	intergenic
chr11	74727751	74728000	3.7149	10.0715	1.46342	5.54e-09	0.0479631	intergenic
chr11	74809001	74809250	1.2685	5.99082	2.2569	1.22e-09	0.0105667	intergenic
chr11	74826501	74826750	0.362429	4.16753	3.51065	1.37e-10	0.00118722	intergenic
chr11	74960251	74960500	0.543644	4.51482	3.05535	3.33e-10	0.00288253	intergenic
chr1	175896251	175896500	0	2.77835	7.98867	4.77e-10	0.0041363	intergenic
chr11	75912751	75913000	1.81215	7.98776	2.1605	5.95e-12	5.16e-05	intergenic
chr11	76140751	76141000	1.90275	7.55364	2.01002	1.78e-10	0.0015402	intergenic
chr11	76743251	76743750	0.362429	6.68541	4.19104	3.13e-18	2.72e-11	intergenic
chr1	178336501	178336750	0.453036	4.16753	3.19739	7.41e-10	0.00641649	intergenic
chr11	78347501	78347750	1.08729	6.07764	2.49791	7.62e-11	0.000660334	intergenic
chr1	178813251	178813500	1.99336	7.46682	1.92664	7.03e-10	0.00609412	intergenic
chr11	79706001	79706500	0.634251	4.86211	2.94378	2.57e-10	0.00222841	intergenic
chr11	80599751	80600000	0.362429	4.34117	3.56939	4.01e-11	0.000347137	intergenic
chr11	80632751	80633000	0.543644	4.16753	2.94016	3.4e-09	0.0294576	intergenic
chr11	81720501	81720750	0.906073	5.29623	2.55985	8.51e-10	0.00737598	intergenic
chr11	82253251	82253750	1.17789	6.42493	2.4636	2.97e-11	0.000257518	intergenic
chr11	82380251	82380500	3.53368	9.9847	1.52287	2.27e-09	0.0196663	intergenic
chr1	182485001	182485500	0	2.86517	8.0329	2.39e-10	0.00207162	intergenic
chr11	83102251	83102750	0.543644	4.94894	3.18749	3.16e-11	0.000273946	intergenic
chr1	183658751	183659250	0.362429	3.99388	3.44941	4.66e-10	0.00403673	intergenic
chr11	83686501	83686750	4.16793	10.7661	1.394	5.68e-09	0.0492118	intergenic
chr11	83898001	83899000	1.44972	20.664	3.85025	5.6e-50	4.86e-43	intergenic
chr11	84359501	84359750	0.724858	5.29623	2.87738	6.14e-11	0.000532388	intergenic
chr1	185433501	185434000	0.724858	4.77529	2.72833	1.8e-09	0.0155994	intergenic
chr1	185447501	185448000	1.72154	7.20635	2.08572	1.83e-10	0.00158562	intergenic
chr1	186352001	186352250	0	2.51788	7.84724	3.8e-09	0.0329332	intergenic
chr1	187389001	187389500	1.2685	7.64046	2.60724	5.47e-14	4.74e-07	intergenic
chr1	191393251	191393750	0.362429	3.82023	3.38546	1.57e-09	0.013639	intergenic
chr1	19193501	19193750	0.362429	6.51176	4.15314	1.12e-17	9.74e-11	intergenic
chr1	198095501	198095750	0.0906073	3.29929	5.05046	1.5e-10	0.00130381	intergenic
chr1	201326751	201327000	1.99336	8.5087	2.11482	2.29e-12	1.98e-05	intergenic
chr1	204681501	204682000	0.362429	4.60164	3.65325	6.27e-12	5.43e-05	intergenic
chr1	207672501	207672750	0.99668	5.20941	2.40015	4.73e-09	0.0409467	intergenic
chr1	208602751	208603250	2.537	9.72423	1.96104	1.96e-12	1.7e-05	intergenic
chr12	12618501	12618750	0	2.51788	7.84724	3.8e-09	0.0329332	intergenic
chr12	12756251	12756500	0.634251	4.51482	2.83712	1.43e-09	0.0123744	intergenic
chr12	13462251	13462750	1.44972	6.68541	2.22382	1.75e-10	0.00151516	intergenic
chr12	13498751	13499250	0.815466	7.11952	3.13595	1.45e-15	1.26e-08	intergenic
chr12	13611751	13612250	1.08729	5.90399	2.45617	2.21e-10	0.00191292	intergenic
chr12	13737001	13737500	3.89611	12.5026	1.70655	2.6e-13	2.26e-06	intergenic
chr1	213765251	213765500	2.26518	7.90093	1.8246	9.29e-10	0.00805084	intergenic
chr12	14548751	14549000	0.634251	4.34117	2.78067	4.43e-09	0.0384043	intergenic
chr12	16201001	16201250	0.271822	3.55976	3.68459	1.68e-09	0.0145239	intergenic
chr12	16367501	16367750	0.271822	4.16753	3.91135	2.07e-11	0.000179192	intergenic
chr1	216408501	216409000	1.54032	6.59858	2.11818	7.92e-10	0.00686651	intergenic
chr1	216666001	216666250	1.44972	6.51176	2.18592	4.77e-10	0.00412945	intergenic
chr12	1711251	1711500	26.1855	41.5016	0.691469	1.81e-10	0.00156545	intergenic
chr12	1770751	1771000	2.26518	8.1614	1.87133	2.39e-10	0.00206702	intergenic
chr12	17736001	17736250	1.08729	7.37999	2.77756	2.08e-14	1.8e-07	intergenic
chr12	17959751	17960250	1.72154	6.59858	1.95881	5.21e-09	0.0451018	intergenic
chr12	18128751	18129250	6.97676	16.8437	1.29752	4.01e-12	3.48e-05	intergenic
chr12	18131501	18132000	4.89279	11.9816	1.31743	3.46e-09	0.0299383	intergenic
chr12	19686751	19687250	1.44972	7.81411	2.44855	2.13e-13	1.85e-06	intergenic
chr12	19801751	19802000	1.08729	6.16446	2.51834	4.46e-11	0.000386805	intergenic
chr12	19916251	19916500	0.906073	5.5567	2.62897	1.66e-10	0.00144275	intergenic
chr12	21307751	21308000	0.634251	4.60164	2.86453	8.08e-10	0.00700188	intergenic
chr12	21430751	21431000	0.634251	4.34117	2.78067	4.43e-09	0.0384043	intergenic
chr12	21971001	21971500	0.181215	4.94894	4.7154	6.62e-15	5.74e-08	intergenic
chr1	222374501	222374750	1.2685	5.81717	2.21455	3.35e-09	0.0290462	intergenic
chr12	26243001	26243250	4.07733	10.7661	1.42562	3.11e-09	0.0269797	intergenic
chr1	229036251	229036750	0.453036	5.64352	3.6338	4.49e-14	3.89e-07	intergenic
chr1	234442251	234442750	0.634251	4.34117	2.78067	4.43e-09	0.0384043	intergenic
chr12	35842251	35842500	0.906073	5.29623	2.55985	8.51e-10	0.00737598	intergenic
chr12	39614001	39614250	1.90275	7.11952	1.92476	1.87e-09	0.0161935	intergenic
chr12	39762251	39762500	1.90275	8.33505	2.15185	2.26e-12	1.96e-05	intergenic
chr12	40006251	40006500	3.17125	11.0266	1.82152	8.09e-13	7.01e-06	intergenic
chr1	24017001	24017500	1.35911	7.46682	2.47543	5.45e-13	4.72e-06	intergenic
chr12	40877751	40878000	0.815466	4.86211	2.58678	3.73e-09	0.0323245	intergenic
chr12	41210751	41211000	0.724858	5.29623	2.87738	6.14e-11	0.000532388	intergenic
chr12	41609751	41610250	0.0906073	3.82023	5.26131	2.74e-12	2.37e-05	intergenic
chr12	41928751	41929250	2.89943	8.94281	1.64848	2.43e-09	0.0210528	intergenic
chr12	42076751	42077250	0	3.64658	8.37964	4.75e-13	4.12e-06	intergenic
chr1	2422501	2423000	0.724858	4.51482	2.6476	5.46e-09	0.0472892	intergenic
chr12	42640251	42640500	5.61765	13.8918	1.33176	1.67e-10	0.00145055	intergenic
chr12	42909001	42909250	0.724858	4.51482	2.6476	5.46e-09	0.0472892	intergenic
chr1	244529251	244529500	0.724858	4.51482	2.6476	5.46e-09	0.0472892	intergenic
chr12	44535751	44536000	2.26518	7.90093	1.8246	9.29e-10	0.00805084	intergenic
chr12	45125751	45126250	0.906073	5.64352	2.6513	9.62e-11	0.000834071	intergenic
chr12	45178001	45178500	2.537	9.11646	1.86804	4.73e-11	0.000410378	intergenic
chr1	24595751	24596250	0.181215	3.55976	4.2413	2.23e-10	0.00193648	intergenic
chr1	246183751	246184000	1.81215	7.0327	1.97705	1.22e-09	0.0105685	intergenic
chr12	46200001	46200250	1.99336	7.11952	1.85803	4.43e-09	0.0384	intergenic
chr1	246987501	246988000	1.08729	6.07764	2.49791	7.62e-11	0.000660334	intergenic
chr12	49461001	49461250	0.634251	5.81717	3.20198	4.19e-13	3.63e-06	intergenic
chr12	49501001	49501250	4.53036	12.9367	1.53874	4.72e-12	4.09e-05	intergenic
chr12	50683001	50683250	0.634251	4.60164	2.86453	8.08e-10	0.00700188	intergenic
chr12	51073501	51073750	1.44972	6.07764	2.08656	5.62e-09	0.0486526	intergenic
chr12	51639751	51640000	2.08397	7.72729	1.91226	4.21e-10	0.00365152	intergenic
chr12	51862501	51862750	1.44972	6.68541	2.22382	1.75e-10	0.00151516	intergenic
chr12	52003751	52004250	0.634251	5.90399	3.22332	2.32e-13	2.01e-06	intergenic
chr12	52030751	52031250	0.0906073	3.73341	5.22824	5.34e-12	4.63e-05	intergenic
chr12	53283251	53283750	0.634251	5.12258	3.01891	4.55e-11	0.000394547	intergenic
chr12	53334251	53334500	0.906073	5.20941	2.53605	1.46e-09	0.0126521	intergenic
chr12	53489501	53490000	0.271822	3.99388	3.85012	7.3e-11	0.000633009	intergenic
chr12	53578501	53579000	1.99336	8.94281	2.18653	1.94e-13	1.69e-06	intergenic
chr12	53591001	53591500	16.1281	29.3463	0.890448	2.68e-11	0.000232528	intergenic
chr12	53591751	53592500	52.6428	75.9705	0.55641	2.84e-12	2.46e-05	intergenic
chr12	53595001	53596500	13.5005	27.8703	1.0724	1.86e-14	1.61e-07	intergenic
chr12	53763751	53764000	5.07401	12.9367	1.37562	2.01e-10	0.0017436	intergenic
chr12	53767001	53767750	0.362429	4.94894	3.75798	9.71e-13	8.42e-06	intergenic
chr12	53768251	53768500	0.362429	3.64658	3.31854	5.28e-09	0.0457661	intergenic
chr12	53781251	53781500	0.362429	4.0807	3.48035	2.53e-10	0.00219083	intergenic
chr12	56003501	56003750	2.26518	7.72729	1.79258	2.27e-09	0.0197087	intergenic
chr12	56377751	56378000	0.543644	4.68847	3.10967	1.03e-10	0.000891655	intergenic
chr12	56390751	56391250	1.08729	7.98776	2.89157	4.04e-16	3.5e-09	intergenic
chr12	56392001	56392750	1.08729	8.85599	3.04024	1.31e-18	1.14e-11	intergenic
chr12	56399751	56400250	0.543644	4.68847	3.10967	1.03e-10	0.000891655	intergenic
chr12	56403001	56403500	0.271822	4.428	3.99859	3.09e-12	2.68e-05	intergenic
chr12	56524001	56524500	0.0906073	4.25435	5.41617	9.58e-14	8.31e-07	intergenic
chr12	56532751	56533000	3.53368	10.9398	1.65453	2.63e-11	0.000227786	intergenic
chr12	56570251	56570500	0.634251	4.428	2.80917	2.52e-09	0.0218234	intergenic
chr12	56726751	56727250	0.906073	7.46682	3.05451	6.62e-16	5.74e-09	intergenic
chr12	56876001	56876500	17.0342	30.5619	0.870177	2.41e-11	0.000209158	intergenic
chr12	57569001	57569250	3.08065	9.37693	1.62964	1.27e-09	0.011031	intergenic
chr12	57603251	57603500	2.08397	9.29011	2.17765	7.42e-14	6.43e-07	intergenic
chr12	57660751	57661000	1.81215	7.29317	2.02944	2.93e-10	0.00253819	intergenic
chr12	57770751	57771250	1.99336	7.11952	1.85803	4.43e-09	0.0384	intergenic
chr12	58293001	58293250	3.26186	10.1583	1.66282	1.28e-10	0.00110535	intergenic
chr12	58373251	58373750	0.906073	8.33505	3.21299	1.89e-18	1.64e-11	intergenic
chr12	59031251	59031500	3.53368	9.89787	1.51029	3.36e-09	0.0291387	intergenic
chr12	59121251	59121500	0.815466	5.46988	2.75635	7.86e-11	0.000681209	intergenic
chr12	59628501	59629000	2.08397	8.42187	2.03627	9.74e-12	8.44e-05	intergenic
chr12	59695001	59695500	1.2685	8.68234	2.79142	7.32e-17	6.35e-10	intergenic
chr12	59723751	59724250	1.72154	9.29011	2.45166	9.28e-16	8.05e-09	intergenic
chr12	59725001	59725500	3.26186	11.5475	1.84755	1.28e-13	1.11e-06	intergenic
chr12	59768001	59768250	2.08397	8.1614	1.991	4.06e-11	0.000351922	intergenic
chr12	59835001	59835250	2.4464	8.24823	1.77607	7.97e-10	0.00690922	intergenic
chr12	60162001	60162250	0.815466	4.86211	2.58678	3.73e-09	0.0323245	intergenic
chr12	60318751	60319000	1.72154	6.68541	1.97764	3.25e-09	0.0281541	intergenic
chr12	60412251	60412750	0	2.77835	7.98867	4.77e-10	0.0041363	intergenic
chr12	6070501	6070750	0.906073	5.99082	2.73729	1.05e-11	9.14e-05	intergenic
chr12	60709251	60709500	3.17125	10.7661	1.78706	3.02e-12	2.61e-05	intergenic
chr12	60721251	60721500	1.90275	7.72729	2.04277	6.83e-11	0.000591938	intergenic
chr12	60826001	60826250	0	3.29929	8.2357	7.54e-12	6.53e-05	intergenic
chr12	60826501	60827250	0	3.21247	8.19736	1.5e-11	0.000130397	intergenic
chr12	60924001	60924250	0.634251	4.77529	2.91785	2.57e-10	0.00222841	intergenic
chr12	61345001	61345500	2.17457	7.90093	1.88319	3.99e-10	0.00346128	intergenic
chr12	61628001	61628500	1.35911	7.0327	2.38914	7.56e-12	6.55e-05	intergenic
chr12	63306001	63306250	5.07401	12.6762	1.3463	6.02e-10	0.00521314	intergenic
chr1	264572501	264572750	2.62761	8.5087	1.71822	2.22e-09	0.0192166	intergenic
chr1	266822001	266822250	0.181215	3.82023	4.34288	3.21e-11	0.000278267	intergenic
chr1	269265501	269265750	0.815466	4.94894	2.61226	2.16e-09	0.0187445	intergenic
chr12	6952251	6953000	4.71158	16.4096	1.82511	1.62e-18	1.41e-11	intergenic
chr12	7472501	7472750	0.181215	3.47294	4.20579	4.26e-10	0.00368985	intergenic
chr12	7527501	7528000	0.815466	5.03576	2.6373	1.25e-09	0.0108452	intergenic
chr12	7723501	7724000	0.724858	5.81717	3.01247	1.96e-12	1.7e-05	intergenic
chr1	279026001	279026500	0.815466	5.20941	2.6861	4.16e-10	0.00360682	intergenic
chr1	282329001	282329250	0.362429	3.73341	3.35239	2.89e-09	0.0250067	intergenic
chr1	283524501	283525250	1.54032	8.94281	2.55613	7e-16	6.07e-09	intergenic
chr1	283571501	283571750	1.17789	8.68234	2.89736	1.8e-17	1.56e-10	intergenic
chr1	283589001	283589500	1.08729	7.90093	2.87583	7.12e-16	6.17e-09	intergenic
chr1	284397251	284397500	0.0906073	2.86517	4.84765	4.18e-09	0.0361839	intergenic
chr1	285556751	285557000	0.815466	5.12258	2.66191	7.23e-10	0.00626102	intergenic
chr1	286335751	286336250	1.35911	6.33811	2.23936	4.62e-10	0.00400004	intergenic
chr1	286425501	286426000	0.0906073	3.73341	5.22824	5.34e-12	4.63e-05	intergenic
chr1	287118251	287118500	1.44972	6.07764	2.08656	5.62e-09	0.0486526	intergenic
chr1	287512001	287512500	1.08729	6.94588	2.69023	3.34e-13	2.9e-06	intergenic
chr12	8966001	8966500	0.543644	5.90399	3.44155	4.33e-14	3.75e-07	intergenic
chr1	290248501	290248750	1.72154	7.0327	2.05059	4.82e-10	0.0041742	intergenic
chr1	292324251	292324500	0.724858	5.73035	2.99081	3.5e-12	3.03e-05	intergenic
chr1	292433751	292434000	2.80883	8.76917	1.66585	2.72e-09	0.0235946	intergenic
chr1	292436251	292436750	0	4.60164	8.71434	2.38e-16	2.06e-09	intergenic
chr1	294481251	294482000	4.16793	17.191	2.06861	1.41e-22	1.22e-15	intergenic
chr1	294482751	294483000	1.2685	5.73035	2.19289	5.54e-09	0.0479819	intergenic
chr1	294483251	294483750	0.815466	4.94894	2.61226	2.16e-09	0.0187445	intergenic
chr1	294485751	294486500	0.543644	8.59552	3.9826	1.96e-22	1.7e-15	intergenic
chr1	29649751	29650250	0.362429	5.03576	3.78301	5.2e-13	4.51e-06	intergenic
chr1	29663501	29663750	0.99668	6.07764	2.62211	2.23e-11	0.000192986	intergenic
chr1	29819501	29820000	1.17789	7.55364	2.69672	2.61e-14	2.26e-07	intergenic
chr1	298820001	298820250	0.634251	4.77529	2.91785	2.57e-10	0.00222841	intergenic
chr1	299025501	299026000	0.634251	6.33811	3.3255	1.18e-14	1.02e-07	intergenic
chr1	30040751	30041250	0.815466	6.51176	3.00742	8.55e-14	7.41e-07	intergenic
chr1	300847001	300847500	1.54032	9.11646	2.58384	2.38e-16	2.07e-09	intergenic
chr1	300917501	300917750	0.453036	4.51482	3.31257	6.76e-11	0.00058571	intergenic
chr1	301991001	301991250	1.08729	5.64352	2.3912	1.07e-09	0.00928299	intergenic
chr1	302012001	302012250	0.99668	5.73035	2.53738	1.95e-10	0.00168717	intergenic
chr1	302033751	302034000	0.362429	3.99388	3.44941	4.66e-10	0.00403673	intergenic
chr1	302050001	302050250	4.62097	13.7181	1.59478	3.78e-13	3.28e-06	intergenic
chr1	302055751	302056000	2.35579	8.85599	1.9327	3.42e-11	0.000296359	intergenic
chr1	302092251	302092750	2.4464	7.90093	1.71409	4.6e-09	0.0398259	intergenic
chr1	302409251	302409500	1.90275	7.72729	2.04277	6.83e-11	0.000591938	intergenic
chr1	303065751	303066000	0.724858	5.20941	2.85359	1.08e-10	0.000939339	intergenic
chr1	303463501	303463750	0.724858	5.03576	2.80478	3.36e-10	0.00290771	intergenic
chr1	30353251	30353500	0.362429	3.90705	3.41779	8.57e-10	0.0074261	intergenic
chr1	303540501	303541000	1.44972	8.33505	2.54153	8.77e-15	7.6e-08	intergenic
chr1	303772751	303773000	2.26518	8.24823	1.88657	1.51e-10	0.0013081	intergenic
chr1	303839251	303839750	0.724858	5.46988	2.92383	1.96e-11	0.000170104	intergenic
chr1	303856751	303857250	2.35579	10.2452	2.14267	1.82e-14	1.58e-07	intergenic
chr1	304956251	304956500	4.80219	12.4158	1.39563	3.14e-10	0.00271915	intergenic
chr1	306323751	306324000	0.724858	5.03576	2.80478	3.36e-10	0.00290771	intergenic
chr1	307649001	307649250	2.99004	9.55058	1.699	2.68e-10	0.00232158	intergenic
chr1	307920251	307920750	5.25522	15.6282	1.59758	6.57e-15	5.7e-08	intergenic
chr1	307930251	307930500	1.81215	7.20635	2.01219	4.72e-10	0.00409256	intergenic
chr1	308271251	308271500	0.543644	5.03576	3.21253	1.75e-11	0.000151481	intergenic
chr1	308290501	308290750	0.362429	3.64658	3.31854	5.28e-09	0.0457661	intergenic
chr1	308616001	308616250	0.543644	4.25435	2.96983	1.91e-09	0.0165247	intergenic
chr1	308650001	308650250	0.99668	5.29623	2.42395	2.79e-09	0.0242028	intergenic
chr13	107534751	107535250	2.35579	9.46376	2.02834	1.33e-12	1.16e-05	intergenic
chr13	115965501	115965750	0.815466	5.38305	2.73331	1.37e-10	0.00118963	intergenic
chr13	122001251	122001750	1.08729	7.46682	2.79441	1.19e-14	1.03e-07	intergenic
chr1	31239001	31239250	0.0906073	2.952	4.89056	2.15e-09	0.0186403	intergenic
chr13	124543001	124543250	0.543644	4.25435	2.96983	1.91e-09	0.0165247	intergenic
[truncated: 4,306 more rows]

## Sheet: Table S2
Table S2. Differentially methylated regions between Tongcheng and Wuzhishan pigs.
Chromosome	Start	End	T_RPKM	W_RPKM	logFC	p.value	FDR	Feature	Associated gene	Gene_symbol
chr16	25519001	25519250	0.724858	4.84251	2.76713	1.8e-09	0.015415	3utr	ENSSSCG00000016855	FYB
chr17	21816501	21817250	1.17789	10.8508	3.2375	3.01e-23	2.58e-16	3utr	ENSSSCG00000007064	MKKS
chr3	125534751	125535250	0.99668	6.18765	2.66675	1.29e-11	0.000110374	3utr	ENSSSCG00000025357	LDAH
chr8	131029751	131030250	1.44972	6.09798	2.11029	5.62e-09	0.0480786	3utr	ENSSSCG00000029813	TSPAN5
chrX	10429751	10430250	0.724858	4.93219	2.79354	1.03e-09	0.00882401	3utr	ENSSSCG00000012116	PRPS2
chrX	14286751	14287250	1.35911	7.35344	2.47229	1.57e-12	1.34e-05	3utr	ENSSSCG00000029764	TXLNG
chrX	38372001	38372250	2.4464	9.416	1.98587	3.4e-12	2.91e-05	3utr	ENSSSCG00000012237	CH242-137L16.1
chrX	44803501	44803750	5.61765	13.6308	1.32352	3.26e-10	0.00278953	3utr	ENSSSCG00000026984	CXorf36
chrX	48084251	48084500	0.543644	4.75284	3.14781	1.85e-10	0.00158558	3utr	ENSSSCG00000012292	SYP
chrX	48128251	48128500	0.0906073	4.1251	5.38731	7.17e-13	6.14e-06	3utr	ENSSSCG00000012298	CACNA1F
chr12	5189251	5189500	0.815466	5.29089	2.72718	4.16e-10	0.00356411	5utr	ENSSSCG00000017186	RNF157
chr6	44655251	44655750	0	3.7664	8.41242	4.75e-13	4.07e-06	5utr	ENSSSCG00000002999	C19orf54
chr7	55364251	55364500	2.80883	9.23664	1.75972	1.07e-10	0.000913956	5utr	ENSSSCG00000001783	CEMIP
chrX	8633001	8633250	0.362429	3.7664	3.38324	5.28e-09	0.045226	5utr	ENSSSCG00000012112	ARHGAP6
chrX	41051751	41052000	0.0906073	2.95931	4.90967	4.18e-09	0.0357565	5utr	ENSSSCG00000012251	USP9X
chrX	48175751	48176000	0	4.03543	8.51168	5.97e-14	5.12e-07	5utr	ENSSSCG00000022584	PPP1R3F
chrX	58402001	58402250	0	3.49737	8.30583	3.78e-12	3.23e-05	5utr	ENSSSCG00000012366	LAS1L
chrX	90170251	90170750	0.0906073	2.95931	4.90967	4.18e-09	0.0357565	5utr	ENSSSCG00000012481	TSPAN6
chrX	98353501	98353750	0	4.57348	8.69178	9.46e-16	8.11e-09	5utr	ENSSSCG00000012534	MORF4L2
chrX	102730751	102731000	0	4.75284	8.74715	2.38e-16	2.04e-09	5utr	ENSSSCG00000012564	MID2
chrX	104379501	104379750	0.724858	5.38057	2.91881	3.48e-11	0.00029762	5utr	ENSSSCG00000012576	CHRDL1
chrX	105300501	105301000	0	3.31802	8.23013	1.5e-11	0.000128847	5utr	ENSSSCG00000012581	NXT2
chrX	115592001	115592250	0.362429	3.7664	3.38324	5.28e-09	0.045226	5utr	ENSSSCG00000012638	GRIA3
chr11	71306251	71306500	4.43976	19.9081	2.20835	5.06e-28	4.34e-21	exon	ENSSSCG00000009497
chr11	71397501	71397750	0.906073	5.38057	2.60137	4.95e-10	0.00423984	exon	ENSSSCG00000009497
chr12	5189251	5189500	0.815466	5.29089	2.72718	4.16e-10	0.00356411	exon	ENSSSCG00000017186	RNF157
chr12	21076501	21076750	3.98672	10.5818	1.45214	2.23e-09	0.0190595	exon	ENSSSCG00000017415	TTC25
chr14	10570501	10570750	1.81215	7.08442	2.00658	1.22e-09	0.0104436	exon	ENSSSCG00000009650	DOCK5
chr14	42722751	42723000	1.2685	6.27733	2.34307	2.63e-10	0.00225181	exon	ENSSSCG00000009898	GCN1
chr14	117469251	117469500	1.81215	6.81539	1.95081	4.97e-09	0.0425862	exon	ENSSSCG00000010507	TLL2
chr14	142284751	142285000	0	2.69028	7.92869	1.9e-09	0.0162972	exon	ENSSSCG00000010692
chr15	154122501	154123000	0.543644	4.84251	3.17471	1.03e-10	0.000881076	exon	ENSSSCG00000023730
chr15	154266751	154267250	1.44972	10.1334	2.84196	2.62e-19	2.25e-12	exon	ENSSSCG00000029653
chr15	155456751	155457000	9.42316	18.563	1.02371	2.59e-09	0.0221405	exon	ENSSSCG00000021922
chr16	25519001	25519250	0.724858	4.84251	2.76713	1.8e-09	0.015415	exon	ENSSSCG00000016855	FYB
chr16	56222251	56222500	0.362429	4.57348	3.6626	2.16e-11	0.000185101	exon	ENSSSCG00000027378	SH3PXD2B
chr17	21816501	21817250	1.17789	10.8508	3.2375	3.01e-23	2.58e-16	exon	ENSSSCG00000007064	MKKS
chr18	6832751	6833000	1.35911	7.35344	2.47229	1.57e-12	1.34e-05	exon	ENSSSCG00000016454
chr18	11473251	11473500	2.35579	7.98118	1.80186	2.1e-09	0.0179522	exon	ENSSSCG00000016517	SVOPL
chr2	11807251	11807500	2.17457	7.8915	1.90047	6.31e-10	0.0054032	exon	ENSSSCG00000013144	MPEG1
chr2	61285251	61285500	0.181215	3.22834	4.11804	5.55e-09	0.047531	exon	ENSSSCG00000013847
chr2	84509751	84510000	0.181215	3.22834	4.11804	5.55e-09	0.047531	exon	ENSSSCG00000028317	ARHGEF28
chr2	148458751	148459750	0.453036	4.30445	3.26229	7.41e-10	0.00634057	exon	ENSSSCG00000025603
chr3	91160001	91160250	1.2685	7.98118	2.68897	1.07e-14	9.13e-08	exon	ENSSSCG00000026559	EML6
chr3	125534751	125535250	0.99668	6.18765	2.66675	1.29e-11	0.000110374	exon	ENSSSCG00000025357	LDAH
chr4	105989251	105989500	0.362429	4.1251	3.51412	4.66e-10	0.00398893	exon	ENSSSCG00000030031	FLG2
chr4	139415001	139415250	0.906073	6.27733	2.82334	1.97e-12	1.69e-05	exon	ENSSSCG00000024973	GBP5
chr5	15675751	15676000	3.80551	10.7611	1.54328	2.72e-10	0.0023301	exon	ENSSSCG00000000194	TUBA1C
chr5	67933001	67933250	0.0906073	3.58705	5.18626	3.96e-11	0.000339489	exon	ENSSSCG00000000718	GALNT8
chr6	44655251	44655750	0	3.7664	8.41242	4.75e-13	4.07e-06	exon	ENSSSCG00000002999	C19orf54
chr7	55364251	55364500	2.80883	9.23664	1.75972	1.07e-10	0.000913956	exon	ENSSSCG00000001783	CEMIP
chr7	82412751	82413000	2.80883	9.95405	1.86751	2.95e-12	2.53e-05	exon	ENSSSCG00000023252
chr7	82557001	82557250	2.71822	12.6443	2.25942	5.97e-19	5.11e-12	exon	ENSSSCG00000002090
chr8	131029751	131030250	1.44972	6.09798	2.11029	5.62e-09	0.0480786	exon	ENSSSCG00000029813	TSPAN5
chrX	8633001	8633250	0.362429	3.7664	3.38324	5.28e-09	0.045226	exon	ENSSSCG00000012112	ARHGAP6
chrX	10333751	10334000	1.81215	7.44312	2.07773	1.81e-10	0.00155215	exon	ENSSSCG00000030877	FRMPD4
chrX	10426751	10427000	6.79555	14.7966	1.16771	2.44e-09	0.0209227	exon	ENSSSCG00000012116	PRPS2
chrX	10429751	10430250	0.724858	4.93219	2.79354	1.03e-09	0.00882401	exon	ENSSSCG00000012116	PRPS2
chrX	14286751	14287250	1.35911	7.35344	2.47229	1.57e-12	1.34e-05	exon	ENSSSCG00000029764	TXLNG
chrX	15296501	15297000	3.98672	12.0166	1.63541	3.59e-12	3.07e-05	exon	ENSSSCG00000012151	NHS
chrX	16280751	16281000	0.906073	5.20122	2.55256	2.5e-09	0.0213973	exon	ENSSSCG00000012156	CDKL5
chrX	38372001	38372250	2.4464	9.416	1.98587	3.4e-12	2.91e-05	exon	ENSSSCG00000012237	CH242-137L16.1
chrX	41051751	41052000	0.0906073	2.95931	4.90967	4.18e-09	0.0357565	exon	ENSSSCG00000012251	USP9X
chrX	44803501	44803750	5.61765	13.6308	1.32352	3.26e-10	0.00278953	exon	ENSSSCG00000026984	CXorf36
chrX	48084251	48084500	0.543644	4.75284	3.14781	1.85e-10	0.00158558	exon	ENSSSCG00000012292	SYP
chrX	48128251	48128500	0.0906073	4.1251	5.38731	7.17e-13	6.14e-06	exon	ENSSSCG00000012298	CACNA1F
chrX	48175751	48176000	0	4.03543	8.51168	5.97e-14	5.12e-07	exon	ENSSSCG00000022584	PPP1R3F
chrX	48728751	48729000	4.43976	11.2095	1.38034	3.37e-09	0.0288857	exon	ENSSSCG00000023026	CLCN5
chrX	51410251	51410500	0.0906073	3.04899	4.95258	2.15e-09	0.0184201	exon	ENSSSCG00000012323	TSPYL2
chrX	51527501	51527750	1.08729	5.73927	2.43426	6.34e-10	0.0054301	exon	ENSSSCG00000012324	IQSEC2
chrX	58402001	58402250	0	3.49737	8.30583	3.78e-12	3.23e-05	exon	ENSSSCG00000012366	LAS1L
chrX	65779501	65779750	0	5.55992	8.97293	4.77e-19	4.08e-12	exon	ENSSSCG00000023312	PIN4
chrX	70877001	70877250	0	2.95931	8.06565	2.39e-10	0.00204707	exon	ENSSSCG00000012435	MAGT1
chrX	89991251	89992000	0.634251	4.57348	2.87431	2.52e-09	0.0215655	exon	ENSSSCG00000012479	PCDH19
chrX	90170251	90170750	0.0906073	2.95931	4.90967	4.18e-09	0.0357565	exon	ENSSSCG00000012481	TSPAN6
chrX	98353501	98353750	0	4.57348	8.69178	9.46e-16	8.11e-09	exon	ENSSSCG00000012534	MORF4L2
chrX	101383501	101383750	0.543644	4.93219	3.20112	5.71e-11	0.000488765	exon	ENSSSCG00000012549
chrX	102502751	102503000	3.53368	9.95405	1.53751	1.33e-09	0.0113595	exon	ENSSSCG00000012561	FRMPD3
chrX	102730751	102731000	0	4.75284	8.74715	2.38e-16	2.04e-09	exon	ENSSSCG00000012564	MID2
chrX	104379501	104379750	0.724858	5.38057	2.91881	3.48e-11	0.00029762	exon	ENSSSCG00000012576	CHRDL1
chrX	105300501	105301000	0	3.31802	8.23013	1.5e-11	0.000128847	exon	ENSSSCG00000012581	NXT2
chrX	113392501	113393250	0	3.58705	8.34224	1.89e-12	1.62e-05	exon	ENSSSCG00000022359	RNF113A
chrX	113947501	113947750	2.17457	8.51923	2.01075	2.46e-11	0.000210508	exon	ENSSSCG00000012627	AKAP17A
chrX	115592001	115592250	0.362429	3.7664	3.38324	5.28e-09	0.045226	exon	ENSSSCG00000012638	GRIA3
chrX	127287751	127288000	0.453036	4.03543	3.16943	4.38e-09	0.0374768	exon	ENSSSCG00000012699	FHL1
chrX	139062001	139062250	0.99668	5.38057	2.46551	1.65e-09	0.0141028	exon	ENSSSCG00000012731
chr1	3735501	3735750	4.16793	11.3889	1.49412	2.42e-10	0.00206941	downstream2k	ENSSSCG00000004020	SFT2D1
chr1	4743251	4743500	1.63093	6.63603	2.0634	2.08e-09	0.0177687	downstream2k	ENSSSCG00000004027	PDE10A
chr1	4776751	4777000	6.61433	15.6036	1.2832	4.14e-11	0.000354533	downstream2k	ENSSSCG00000004028	C6orf118
chr1	24925751	24926000	0.724858	4.75284	2.74023	3.14e-09	0.02687	downstream2k	ENSSSCG00000004138	HIVEP2
chr1	58168501	58168750	1.17789	7.26377	2.65921	2.34e-13	2.01e-06	downstream2k	ENSSSCG00000018440	U6
chr1	292573251	292573500	0.543644	5.11154	3.25254	1.75e-11	0.00014968	downstream2k	ENSSSCG00000028551
chr1	303772751	303773000	2.26518	9.95405	2.17645	2.9e-14	2.48e-07	downstream2k	ENSSSCG00000005680	PRRX2
chr10	18268501	18268750	1.44972	6.27733	2.15203	2.11e-09	0.0180534	downstream2k	ENSSSCG00000010872,ENSSSCG00000028096	AKT3,
chr10	40429001	40429250	1.2685	8.07085	2.70507	6.16e-15	5.28e-08	downstream2k	ENSSSCG00000021915
chr10	70090501	70090750	5.25522	12.3753	1.28025	5.12e-09	0.0438234	downstream2k	ENSSSCG00000021720
chr10	70146001	70146250	6.97676	16.1417	1.25525	4.41e-11	0.000377452	downstream2k	ENSSSCG00000024480	SFMBT2
chr11	70827751	70828000	2.35579	8.78826	1.94065	3.61e-11	0.000308815	downstream2k	ENSSSCG00000009496
chr11	74628251	74629250	0	3.40769	8.26848	7.54e-12	6.45e-05	downstream2k	ENSSSCG00000009512
chr12	18498251	18498500	0.362429	3.7664	3.38324	5.28e-09	0.045226	downstream2k	ENSSSCG00000017335	HEXIM2
chr12	26260751	26261000	1.44972	6.18765	2.13131	3.45e-09	0.0294978	downstream2k	ENSSSCG00000017578	ITGA3
chr12	26666501	26667500	4.43976	16.052	1.89794	3.63e-19	3.11e-12	downstream2k	ENSSSCG00000028962
chr12	39296751	39297250	2.08397	7.5328	1.89453	1.67e-09	0.0143102	downstream2k	ENSSSCG00000028044
chr12	41228751	41229250	0.724858	7.71215	3.43728	7.86e-18	6.74e-11	downstream2k	ENSSSCG00000017705	CCL5
chr12	52030751	52031250	0.0906073	3.31802	5.07414	2.93e-10	0.00250765	downstream2k	ENSSSCG00000017874	ATP2A3
chr14	6747001	6747250	2.4464	9.32632	1.97209	5.41e-12	4.64e-05	downstream2k	ENSSSCG00000009610	NPM2
chr14	118269001	118269250	0.181215	3.94575	4.40664	3.21e-11	0.000274962	downstream2k	ENSSSCG00000010514	RRP12
chr14	118317501	118317750	1.17789	6.45668	2.48956	2.97e-11	0.00025446	downstream2k	ENSSSCG00000018212	U6
chr14	143127251	143127750	0.181215	5.02186	4.7537	1.28e-14	1.09e-07	downstream2k	ENSSSCG00000028063	TACC2
chr14	152985251	152985750	1.2685	6.72571	2.44243	1.95e-11	0.000167401	downstream2k	ENSSSCG00000010768
chr15	121619501	121619750	2.08397	7.44312	1.87728	2.63e-09	0.0225475	downstream2k	ENSSSCG00000016133	MDH1B
chr15	154018501	154018750	0.271822	3.67672	3.74896	1.68e-09	0.0143521	downstream2k	ENSSSCG00000024643
chr16	25519001	25519250	0.724858	4.84251	2.76713	1.8e-09	0.015415	downstream2k	ENSSSCG00000016855	FYB
chr16	52429001	52429250	0.906073	5.55992	2.64858	1.66e-10	0.00142564	downstream2k	ENSSSCG00000018684
chr16	55807751	55808000	0.181215	3.31802	4.15743	2.93e-09	0.0250596	downstream2k	ENSSSCG00000027611
chr16	86164001	86164250	0.634251	7.44312	3.57558	8.24e-18	7.06e-11	downstream2k	ENSSSCG00000017122	CH242-128B1.2
chr16	86166001	86166500	1.35911	6.81539	2.36283	3.59e-11	0.000307196	downstream2k	ENSSSCG00000017122	CH242-128B1.2
chr17	31926001	31926250	1.44972	6.09798	2.11029	5.62e-09	0.0480786	downstream2k	ENSSSCG00000026506
chr17	37207751	37208250	0.906073	6.90506	2.96061	3.73e-14	3.2e-07	downstream2k	ENSSSCG00000007169	TMEM239
chr2	3782501	3782750	3.62429	9.95405	1.5011	2.59e-09	0.0221953	downstream2k	ENSSSCG00000012905	TMEM134
chr2	87124251	87125000	0.634251	6.99474	3.48608	1.73e-16	1.48e-09	downstream2k	ENSSSCG00000014087
chr2	143769251	143769750	0.362429	5.29089	3.87235	1.49e-13	1.28e-06	downstream2k	ENSSSCG00000014314
chr2	150155001	150155250	0.634251	4.57348	2.87431	2.52e-09	0.0215655	downstream2k	ENSSSCG00000020485	U5
chr3	18277751	18278000	0.543644	4.75284	3.14781	1.85e-10	0.00158558	downstream2k	ENSSSCG00000007797	ITGAL
chr3	18508001	18508250	0	4.03543	8.51168	5.97e-14	5.12e-07	downstream2k	ENSSSCG00000027946	MVP
chr3	29680751	29681250	16.4905	29.3241	0.876452	5.27e-11	0.000451105	downstream2k	ENSSSCG00000026966	BFAR
chr3	29681501	29682000	2.17457	7.80182	1.88401	9.95e-10	0.00851682	downstream2k	ENSSSCG00000026966	BFAR
chr3	29684001	29684250	3.17125	9.14697	1.57125	3.26e-09	0.0279318	downstream2k	ENSSSCG00000007879
chr3	48699001	48699250	0.724858	5.29089	2.89461	1.08e-10	0.000928196	downstream2k	ENSSSCG00000028944
chr3	128170251	128170500	0.181215	4.30445	4.53184	2.39e-12	2.04e-05	downstream2k	ENSSSCG00000008611
chr4	7704251	7704500	3.62429	10.4921	1.57697	2.32e-10	0.00198306	downstream2k	ENSSSCG00000031041	CU466547.1
chr4	104363001	104363250	2.26518	8.07085	1.87426	5.92e-10	0.00506744	downstream2k	ENSSSCG00000006550
chr4	139803501	139804000	5.07401	13.3617	1.44131	2.85e-11	0.000243666	downstream2k	ENSSSCG00000006927	PKN2
chr5	8204501	8205000	0.99668	5.47024	2.4893	9.69e-10	0.00829671	downstream2k	ENSSSCG00000030325	C1QTNF6
chr6	35039501	35039750	1.08729	5.6496	2.41159	1.07e-09	0.00917323	downstream2k	ENSSSCG00000002854	POP4
chr6	134537001	134537250	0.0906073	3.22834	5.03475	5.7e-10	0.00487787	downstream2k	ENSSSCG00000023741
chr6	135585751	135586000	1.2685	5.91863	2.25833	2.02e-09	0.0173327	downstream2k	ENSSSCG00000003808
chr6	135586251	135586750	1.90275	9.14697	2.30476	4.13e-14	3.54e-07	downstream2k	ENSSSCG00000003808
chr6	145583501	145583750	0.724858	5.73927	3.01173	3.5e-12	3e-05	downstream2k	ENSSSCG00000027525	DHCR24
chr6	153419501	153419750	2.71822	8.60891	1.70542	2.22e-09	0.0189895	downstream2k	ENSSSCG00000003920	HPDL
chr7	24681751	24682000	0	3.58705	8.34224	1.89e-12	1.62e-05	downstream2k	ENSSSCG00000001229	TMP-CH242-74M17.2
chr7	53974501	53974750	1.99336	7.5328	1.9583	7.03e-10	0.00602201	downstream2k	ENSSSCG00000001773,ENSSSCG00000001774
chr7	54097501	54097750	0.543644	4.48381	3.06394	1.07e-09	0.0091416	downstream2k	ENSSSCG00000001776
chr7	122543001	122543500	1.99336	8.07085	2.05769	4.16e-11	0.000356166	downstream2k	ENSSSCG00000002475	SERPINA6
chr8	140194001	140194250	3.17125	9.05729	1.55705	4.91e-09	0.0420435	downstream2k	ENSSSCG00000009213	ABCG2
chr9	3955501	3955750	1.08729	6.99474	2.71917	3.34e-13	2.86e-06	downstream2k	ENSSSCG00000014626	HPX
chr9	49273501	49273750	1.35911	6.27733	2.24439	7.65e-10	0.00654617	downstream2k	ENSSSCG00000015068	APOA4
chr9	144818001	144818500	1.35911	8.78826	2.72909	2.8e-16	2.4e-09	downstream2k	ENSSSCG00000021068	TRAF5
chr9	148819501	148819750	2.99004	10.4024	1.84117	1.67e-12	1.43e-05	downstream2k	ENSSSCG00000015625
chr9	150064751	150065000	1.17789	7.44312	2.69435	7.84e-14	6.72e-07	downstream2k	ENSSSCG00000023303	FIGNL1
chrX	7664751	7665250	1.99336	7.26377	1.90591	2.81e-09	0.0240356	downstream2k	ENSSSCG00000012110	MID1
chrX	11362251	11362750	0.634251	6.0083	3.26714	1.28e-13	1.1e-06	downstream2k	ENSSSCG00000012125	OFD1
chrX	14162501	14163000	1.17789	6.81539	2.56743	3.51e-12	3.01e-05	downstream2k	ENSSSCG00000012148	SYAP1
chrX	14163251	14163750	4.53036	13.2721	1.59472	8.05e-13	6.9e-06	downstream2k	ENSSSCG00000012148	SYAP1
chrX	14177501	14177750	0.634251	5.20122	3.05944	4.55e-11	0.000389863	downstream2k	ENSSSCG00000012148	SYAP1
chrX	14178001	14178500	0.906073	5.55992	2.64858	1.66e-10	0.00142564	downstream2k	ENSSSCG00000012148	SYAP1
chrX	14286751	14287250	1.35911	7.35344	2.47229	1.57e-12	1.34e-05	downstream2k	ENSSSCG00000012149,ENSSSCG00000029764	RBBP7,TXLNG
chrX	15307501	15307750	0	3.31802	8.23013	1.5e-11	0.000128847	downstream2k	ENSSSCG00000012151	NHS
chrX	16281001	16281250	0.453036	4.03543	3.16943	4.38e-09	0.0374768	downstream2k	ENSSSCG00000012156	CDKL5
chrX	17627251	17627500	0.724858	4.66316	2.71281	5.46e-09	0.0467312	downstream2k	ENSSSCG00000012161	MAP7D2
chrX	18645251	18645500	0.271822	3.49737	3.67704	5.81e-09	0.0497534	downstream2k	ENSSSCG00000030963	CH242-143F15.1
chrX	35349251	35349500	0.543644	4.30445	3.0052	3.4e-09	0.0291096	downstream2k	ENSSSCG00000012219	CFAP47
chrX	37361501	37361750	0.453036	4.75284	3.4049	3.7e-11	0.000316851	downstream2k	ENSSSCG00000012229	CYBB
chrX	44803501	44803750	5.61765	13.6308	1.32352	3.26e-10	0.00278953	downstream2k	ENSSSCG00000026984	CXorf36
chrX	47303001	47303250	0.181215	3.31802	4.15743	2.93e-09	0.0250596	downstream2k	ENSSSCG00000012280,ENSSSCG00000023465	UXT,
chrX	47844251	47844500	0	3.13867	8.15023	6e-11	0.00051353	downstream2k	ENSSSCG00000022647	TIMM17B
chrX	48084251	48084500	0.543644	4.75284	3.14781	1.85e-10	0.00158558	downstream2k	ENSSSCG00000012292	SYP
chrX	101330751	101331000	0.543644	4.57348	3.09244	5.97e-10	0.00510764	downstream2k	ENSSSCG00000030816	CH242-71D22.2
chrX	104379501	104379750	0.724858	5.38057	2.91881	3.48e-11	0.00029762	downstream2k	ENSSSCG00000012576	CHRDL1
chrX	105406751	105407000	1.54032	6.27733	2.06524	5.54e-09	0.0474138	downstream2k	ENSSSCG00000012583	ACSL4
chrX	122492251	122492500	0.906073	5.91863	2.7386	1.84e-11	0.000157419	downstream2k	ENSSSCG00000012658	RAB33A
chrX	124514501	124514750	0	3.31802	8.23013	1.5e-11	0.000128847	downstream2k	ENSSSCG00000012676	MBNL3
chrX	127287751	127288000	0.453036	4.03543	3.16943	4.38e-09	0.0374768	downstream2k	ENSSSCG00000012699	FHL1
chrX	131294751	131295000	0	2.69028	7.92869	1.9e-09	0.0162972	downstream2k	ENSSSCG00000030716	CH242-136H18.1
chrX	143199751	143200250	9.60437	19.4597	1.06429	3.11e-10	0.00266729	downstream2k	ENSSSCG00000029247	F8A1
chrX	143200501	143200750	4.43976	12.196	1.5019	5e-11	0.000428491	downstream2k	ENSSSCG00000029247	F8A1
chr1	7755001	7755250	0.453036	4.21478	3.232	1.34e-09	0.0114858	intron	ENSSSCG00000004032
chr1	8249251	8249500	3.08065	9.32632	1.64089	6.93e-10	0.00593292	intron	ENSSSCG00000026205
chr1	8348251	8348500	0.362429	4.30445	3.57536	1.37e-10	0.00117314	intron	ENSSSCG00000004033	AGPAT4
chr1	8350001	8351250	0.181215	3.94575	4.40664	3.21e-11	0.000274962	intron	ENSSSCG00000004033	AGPAT4
chr1	17100751	17101000	3.44308	9.59535	1.52197	3.37e-09	0.0288136	intron	ENSSSCG00000004087	CCDC170
chr1	17105251	17105500	1.2685	6.18765	2.32234	4.39e-10	0.00376341	intron	ENSSSCG00000004087	CCDC170
chr1	18006751	18007000	4.62097	12.5547	1.48612	3.84e-11	0.000328739	intron	ENSSSCG00000004094	PPP1R14C
chr1	19354001	19354500	0.634251	5.02186	3.00893	1.45e-10	0.0012387	intron	ENSSSCG00000028974	UST
chr1	23862251	23862750	1.44972	7.5328	2.41465	1.74e-12	1.49e-05	intron	ENSSSCG00000004132	PHACTR2
chr1	24929501	24930000	0.453036	4.66316	3.37748	6.76e-11	0.000578758	intron	ENSSSCG00000004138	HIVEP2
chr1	30838501	30838750	0.543644	4.57348	3.09244	5.97e-10	0.00510764	intron	ENSSSCG00000026041,ENSSSCG00000031001	,MAP3K5
chr1	38381751	38382000	0.543644	4.66316	3.12039	3.33e-10	0.0028484	intron	ENSSSCG00000004209	PTPRK
chr1	64531251	64531500	2.4464	8.87794	1.90109	5.39e-11	0.000462029	intron	ENSSSCG00000004322	ANKRD6
chr1	65105001	65105250	0.99668	5.47024	2.4893	9.69e-10	0.00829671	intron	ENSSSCG00000004332	BACH2
chr1	96804001	96804500	0.271822	5.47024	4.32073	5.15e-15	4.41e-08	intron	ENSSSCG00000004466	TTK
chr1	100899501	100899750	1.54032	6.27733	2.06524	5.54e-09	0.0474138	intron	ENSSSCG00000004477	IMPG1
chr1	124808001	124808250	1.90275	7.8915	2.09204	4.22e-11	0.000361495	intron	ENSSSCG00000004587	MYO1E
chr1	125622501	125623000	1.08729	5.73927	2.43426	6.34e-10	0.0054301	intron	ENSSSCG00000004596
chr1	148220001	148220500	0	3.85607	8.44627	2.38e-13	2.04e-06	intron	ENSSSCG00000004791	RASGRP1
chr1	178909001	178909250	0.362429	4.39413	3.60503	7.41e-11	0.000634797	intron	ENSSSCG00000004907	CCBE1
chr1	179965751	179966000	1.54032	6.63603	2.14527	7.92e-10	0.00678527	intron	ENSSSCG00000004919	NEDD4L
chr1	182907501	182908000	0.362429	4.48381	3.6341	4.01e-11	0.000343016	intron	ENSSSCG00000004952	SMAD3
chr1	204798501	204798750	1.54032	6.36701	2.08567	3.42e-09	0.029268	intron	ENSSSCG00000005052	WDHD1
chr1	226698751	226699000	1.08729	5.91863	2.47857	2.21e-10	0.00189025	intron	ENSSSCG00000005167	SLC24A2
chr1	248839251	248839500	0.453036	4.39413	3.29196	4.08e-10	0.00349397	intron	ENSSSCG00000005247	TJP2
chr1	265592501	265592750	1.44972	6.72571	2.2514	1.75e-10	0.0014972	intron	ENSSSCG00000005345	PAX5
chr1	268075001	268075500	1.35911	7.80182	2.55755	1.1e-13	9.43e-07	intron	ENSSSCG00000005373	NANS
chr1	268363501	268364000	0.543644	5.11154	3.25254	1.75e-11	0.00014968	intron	ENSSSCG00000027558
chr1	284704251	284704750	0.724858	5.20122	2.87	1.91e-10	0.00163465	intron	ENSSSCG00000020987	WDR31
chr1	285981001	285981250	3.44308	9.59535	1.52197	3.37e-09	0.0288136	intron	ENSSSCG00000005487,ENSSSCG00000023894	COL27A1,
chr1	292336001	292336500	0.362429	4.1251	3.51412	4.66e-10	0.00398893	intron	ENSSSCG00000005505
chr1	292635501	292635750	0.543644	4.66316	3.12039	3.33e-10	0.0028484	intron	ENSSSCG00000028117
chr1	300041001	300041250	1.72154	7.71215	2.2024	1.57e-11	0.000134334	intron	ENSSSCG00000028891
chr1	301447501	301447750	0.453036	4.21478	3.232	1.34e-09	0.0114858	intron	ENSSSCG00000005607	RALGPS1
chr1	301496751	301497250	1.08729	5.47024	2.36514	3.04e-09	0.025999	intron	ENSSSCG00000005607	RALGPS1
chr1	301500001	301500750	1.63093	12.9134	3.0227	1.13e-25	9.67e-19	intron	ENSSSCG00000005607	RALGPS1
chr1	301801251	301801500	0.181215	3.49737	4.23313	8.11e-10	0.0069402	intron	ENSSSCG00000005609
chr1	302075751	302076000	2.4464	8.51923	1.84166	3.28e-10	0.00280579	intron	ENSSSCG00000005617	STXBP1
chr1	302083751	302084000	1.99336	7.26377	1.90591	2.81e-09	0.0240356	intron	ENSSSCG00000005617	STXBP1
chr1	302086251	302086750	1.90275	7.35344	1.99031	7.34e-10	0.00628625	intron	ENSSSCG00000005617	STXBP1
chr1	302650501	302651000	0.815466	5.91863	2.88861	4.71e-12	4.03e-05	intron	ENSSSCG00000005641	DNM1
chr1	302652001	302652250	0.181215	3.22834	4.11804	5.55e-09	0.047531	intron	ENSSSCG00000005641	DNM1
chr1	302930751	302931000	0.634251	5.73927	3.20117	7.56e-13	6.48e-06	intron	ENSSSCG00000005652	GLE1
chr1	304655751	304656000	3.7149	10.9405	1.60176	6.01e-11	0.000515127	intron	ENSSSCG00000005703	PRDM12
chr1	304734501	304735000	1.99336	7.5328	1.9583	7.03e-10	0.00602201	intron	ENSSSCG00000005706	ABL1
chr1	304992001	304992250	1.54032	6.72571	2.1646	4.85e-10	0.00414893	intron	ENSSSCG00000005710	LAMC3
chr1	305003501	305003750	0.181215	3.85607	4.37357	6.14e-11	0.000525451	intron	ENSSSCG00000005710	LAMC3
chr1	305083751	305084000	1.99336	8.07085	2.05769	4.16e-11	0.000356166	intron	ENSSSCG00000005710	LAMC3
chr1	305094501	305095000	3.17125	12.9134	2.06824	2.16e-17	1.85e-10	intron	ENSSSCG00000005710	LAMC3
chr1	305096251	305096500	3.35247	9.95405	1.61321	3.28e-10	0.00280763	intron	ENSSSCG00000005710	LAMC3
chr1	305564751	305565250	0.181215	3.40769	4.19578	1.54e-09	0.0131956	intron	ENSSSCG00000005719	RAPGEF1
chr1	305850501	305850750	4.62097	12.8237	1.51668	1.18e-11	0.00010133	intron	ENSSSCG00000005720	MED27
chr1	306348751	306349250	0.362429	3.85607	3.41709	2.89e-09	0.0247112	intron	ENSSSCG00000005727	CFAP77
chr1	306350501	306350750	7.33919	16.052	1.17427	4.72e-10	0.00403774	intron	ENSSSCG00000005727	CFAP77
chr1	306353751	306354000	1.90275	7.80182	2.07557	6.83e-11	0.000584912	intron	ENSSSCG00000005727	CFAP77
chr10	179001	179250	3.44308	9.59535	1.52197	3.37e-09	0.0288136	intron	ENSSSCG00000010799	COG7
chr10	5160501	5160750	2.537	8.33988	1.75878	1.76e-09	0.0150381	intron	ENSSSCG00000010809	BRINP3
chr10	8773501	8773750	0.181215	3.22834	4.11804	5.55e-09	0.047531	intron	ENSSSCG00000010814	ESRRG
chr10	12079001	12079250	0.362429	4.39413	3.60503	7.41e-11	0.000634797	intron	ENSSSCG00000010825
chr10	18268501	18268750	1.44972	6.27733	2.15203	2.11e-09	0.0180534	intron	ENSSSCG00000010872	AKT3
chr10	20449501	20449750	1.99336	7.17409	1.88802	4.43e-09	0.0379464	intron	ENSSSCG00000010879	KIF26B
chr10	20545751	20546250	1.17789	7.44312	2.69435	7.84e-14	6.72e-07	intron	ENSSSCG00000010879	KIF26B
chr10	20571251	20571500	3.17125	9.50567	1.62668	6.22e-10	0.00532267	intron	ENSSSCG00000010879	KIF26B
chr10	20581501	20581750	1.2685	5.82895	2.23635	3.35e-09	0.028703	intron	ENSSSCG00000010879	KIF26B
chr10	20623751	20624000	1.90275	7.26377	1.97263	1.17e-09	0.0100412	intron	ENSSSCG00000010879	KIF26B
chr10	20974251	20974750	0.362429	4.03543	3.48249	8.57e-10	0.00733824	intron	ENSSSCG00000022034	SMYD3
chr10	28786751	28787000	0.543644	5.02186	3.22706	3.16e-11	0.000270693	intron	ENSSSCG00000010923	LGR6
chr10	33051001	33051250	0.906073	6.45668	2.86391	6.4e-13	5.48e-06	intron	ENSSSCG00000010952	ZCCHC6
chr10	53018251	53018500	1.08729	6.72571	2.66267	1.73e-12	1.49e-05	intron	ENSSSCG00000011070	MPP7
chr10	55282751	55283000	0.99668	5.38057	2.46551	1.65e-09	0.0141028	intron	ENSSSCG00000011058	GPR158
chr10	56289501	56289750	1.35911	7.44312	2.48975	9.25e-13	7.92e-06	intron	ENSSSCG00000011075	KIAA1217
chr10	58245751	58246000	2.26518	8.25021	1.90592	2.39e-10	0.00204252	intron	ENSSSCG00000011081	BMI1
chr10	62695751	62696000	4.53036	11.2992	1.36275	4.21e-09	0.0360145	intron	ENSSSCG00000011103	PARD3
chr10	63635751	63636250	1.17789	7.26377	2.65921	2.34e-13	2.01e-06	intron	ENSSSCG00000011107	CCNY
chr10	64961501	64961750	1.54032	8.60891	2.52023	1.01e-14	8.66e-08	intron	ENSSSCG00000027955	CAMK1D
chr10	65511251	65511500	0.181215	3.94575	4.40664	3.21e-11	0.000274962	intron	ENSSSCG00000011112
chr10	69983501	69983750	1.63093	7.98118	2.32927	1.21e-12	1.04e-05	intron	ENSSSCG00000011130
chr10	70533001	70533250	1.08729	6.09798	2.52156	7.62e-11	0.000652497	intron	ENSSSCG00000011131	PRKCQ
chr10	71412251	71412500	1.63093	7.08442	2.15757	1.83e-10	0.00156373	intron	ENSSSCG00000011145	ASB13
chr10	75237501	75238000	9.87619	22.0603	1.20494	8.23e-14	7.05e-07	intron	ENSSSCG00000011160	ADARB2
chr10	76252251	76252500	0.906073	7.44312	3.0687	1.18e-15	1.01e-08	intron	ENSSSCG00000011166	ZMYND11
chr11	25501	25750	3.08065	9.05729	1.59872	2.43e-09	0.0208041	intron	ENSSSCG00000009268	CRYL1
chr11	110501	111000	0.271822	4.1251	3.9145	7.3e-11	0.000625496	intron	ENSSSCG00000009270
chr11	467501	468000	1.54032	6.90506	2.20251	1.8e-10	0.00154099	intron	ENSSSCG00000026744	ZDHHC20
chr11	1881751	1882000	5.25522	12.5547	1.30099	2.53e-09	0.0216302	intron	ENSSSCG00000009283	TNFRSF19
chr11	1898501	1899000	0.906073	5.82895	2.71662	3.2e-11	0.000273853	intron	ENSSSCG00000009283	TNFRSF19
chr11	2199751	2200000	2.537	8.33988	1.75878	1.76e-09	0.0150381	intron	ENSSSCG00000009293
chr11	2853501	2853750	0.99668	5.6496	2.53575	3.33e-10	0.00285245	intron	ENSSSCG00000027577
chr11	3574251	3574500	1.44972	6.63603	2.23207	2.89e-10	0.00247441	intron	ENSSSCG00000009298	CDK8
chr11	5896001	5896250	2.89943	8.69859	1.62762	3.04e-09	0.0260582	intron	ENSSSCG00000025996
chr11	7835751	7836000	2.35579	7.80182	1.76911	5.05e-09	0.0432133	intron	ENSSSCG00000009335	B3GLCT
chr11	14727501	14727750	0	2.77996	7.9758	9.53e-10	0.00816146	intron	ENSSSCG00000009369	COG6
chr11	25867001	25867250	1.2685	5.73927	2.21402	5.54e-09	0.0474159	intron	ENSSSCG00000029837
chr11	70414001	70414250	0.543644	4.48381	3.06394	1.07e-09	0.0091416	intron	ENSSSCG00000009495
chr11	70635001	70635500	2.08397	10.2231	2.33454	8.05e-16	6.89e-09	intron	ENSSSCG00000009498
chr11	70646751	70647250	1.72154	8.78826	2.39059	3.58e-14	3.07e-07	intron	ENSSSCG00000009498
chr11	70679751	70680250	1.54032	8.96761	2.57905	1.2e-15	1.03e-08	intron	ENSSSCG00000009498
chr11	70714001	70714500	1.44972	8.25021	2.54571	2.56e-14	2.19e-07	intron	ENSSSCG00000009498
chr11	70714751	70715250	0.99668	6.81539	2.80592	2.67e-13	2.29e-06	intron	ENSSSCG00000009498
chr11	70719751	70720250	4.25854	16.6798	2.01321	2.4e-21	2.06e-14	intron	ENSSSCG00000009498
chr11	70734501	70735000	5.34583	15.0656	1.5392	8.21e-14	7.04e-07	intron	ENSSSCG00000009498
chr11	70735751	70736750	3.89611	15.6036	2.04503	1.65e-20	1.41e-13	intron	ENSSSCG00000009498
chr11	70737251	70737750	2.71822	11.7476	2.15338	8.7e-17	7.46e-10	intron	ENSSSCG00000009498
chr11	70815501	70816000	0.362429	4.03543	3.48249	8.57e-10	0.00733824	intron	ENSSSCG00000009496
chr11	70821501	70821750	2.80883	8.78826	1.68802	2e-09	0.017093	intron	ENSSSCG00000009496
chr11	70827501	70827750	1.35911	6.09798	2.20265	2.08e-09	0.0178314	intron	ENSSSCG00000009496
chr11	71084501	71085000	0.815466	6.0083	2.91026	2.67e-12	2.29e-05	intron	ENSSSCG00000022549
chr11	71188001	71188500	1.2685	10.4921	3.08313	1.49e-21	1.27e-14	intron	ENSSSCG00000026284
chr11	71298751	71299000	3.89611	10.4024	1.46057	2.56e-09	0.0218968	intron	ENSSSCG00000009497
chr11	71302251	71302750	0	2.77996	7.9758	9.53e-10	0.00816146	intron	ENSSSCG00000009497
chr11	71306001	71306250	0.453036	5.82895	3.69873	1.3e-14	1.12e-07	intron	ENSSSCG00000009497
chr11	71306501	71306750	4.89279	19.9978	2.075	4.43e-26	3.8e-19	intron	ENSSSCG00000009497
chr11	71323501	71323750	1.08729	6.63603	2.64334	2.99e-12	2.56e-05	intron	ENSSSCG00000009497
chr11	71324251	71324500	4.25854	12.196	1.56187	1.31e-11	0.00011219	intron	ENSSSCG00000009497
chr11	71326501	71327000	0.362429	4.84251	3.74487	3.37e-12	2.89e-05	intron	ENSSSCG00000009497
chr11	71332001	71332500	0.362429	5.11154	3.8227	5.2e-13	4.46e-06	intron	ENSSSCG00000009497
chr11	71335751	71336500	0.543644	5.6496	3.39663	2.65e-13	2.27e-06	intron	ENSSSCG00000009497
chr11	71337001	71337500	1.44972	8.69859	2.62196	1.74e-15	1.49e-08	intron	ENSSSCG00000009497
chr11	71337751	71338000	2.4464	8.51923	1.84166	3.28e-10	0.00280579	intron	ENSSSCG00000009497
chr11	71380751	71381250	1.17789	8.16053	2.82691	9.31e-16	7.98e-09	intron	ENSSSCG00000009497
chr11	71382251	71382750	1.08729	7.08442	2.73752	1.92e-13	1.65e-06	intron	ENSSSCG00000009497
chr11	71391501	71392000	0.99668	7.5328	2.95008	2.92e-15	2.5e-08	intron	ENSSSCG00000009497
chr11	71432251	71432500	1.81215	7.80182	2.14553	2.6e-11	0.000222954	intron	ENSSSCG00000009497
chr11	71438751	71439000	0.362429	3.85607	3.41709	2.89e-09	0.0247112	intron	ENSSSCG00000009497
chr11	73565251	73565750	1.44972	8.25021	2.54571	2.56e-14	2.19e-07	intron	ENSSSCG00000009505	MBNL2
chr11	74592251	74592750	0.543644	6.18765	3.52763	6.98e-15	5.98e-08	intron	ENSSSCG00000026863
chr11	74628251	74629250	0	3.40769	8.26848	7.54e-12	6.45e-05	intron	ENSSSCG00000026863
chr11	74640251	74640500	0.543644	4.66316	3.12039	3.33e-10	0.0028484	intron	ENSSSCG00000026863
chr11	74922001	74922250	4.07733	10.5818	1.41981	4.16e-09	0.0356156	intron	ENSSSCG00000009513	SLC15A1
chr11	75534751	75535000	0.634251	4.57348	2.87431	2.52e-09	0.0215655	intron	ENSSSCG00000009517,ENSSSCG00000009516	GPR183,UBAC2
chr11	83454251	83454750	3.44308	11.9269	1.83546	5.23e-14	4.48e-07	intron	ENSSSCG00000009543	MYO16
chr11	83461251	83461500	3.26186	9.416	1.57252	1.92e-09	0.0164388	intron	ENSSSCG00000009543	MYO16
chr11	84420251	84420500	4.07733	10.9405	1.46786	8.93e-10	0.00764706	intron	ENSSSCG00000009544	COL4A1
chr11	84617251	84617500	2.35579	8.96761	1.96976	1.43e-11	0.000122414	intron	ENSSSCG00000009545	COL4A2
chr12	448501	449000	2.99004	12.6443	2.12246	1.31e-17	1.12e-10	intron	ENSSSCG00000027229	B3GNTL1
chr12	5189251	5189500	0.815466	5.29089	2.72718	4.16e-10	0.00356411	intron	ENSSSCG00000017186	RNF157
chr12	5246501	5246750	1.54032	6.54636	2.12567	1.29e-09	0.0110713	intron	ENSSSCG00000017190	EXOC7
chr12	5680251	5680500	2.80883	11.7476	2.10627	2.36e-16	2.02e-09	intron	ENSSSCG00000023978	RECQL5
chr12	6748251	6748500	0.271822	3.58705	3.71345	3.12e-09	0.0267432	intron	ENSSSCG00000021724	KIF19
chr12	7862001	7862250	1.35911	6.36701	2.26482	4.62e-10	0.00395269	intron	ENSSSCG00000017244	SDK2
chr12	8180501	8180750	1.44972	6.18765	2.13131	3.45e-09	0.0294978	intron	ENSSSCG00000017250	SLC39A11
chr12	11964751	11965000	0.99668	5.55992	2.51272	5.69e-10	0.00487007	intron	ENSSSCG00000027141
chr12	12303251	12303500	0.362429	3.94575	3.45016	1.57e-09	0.0134777	intron	ENSSSCG00000017261	ARSG
chr12	14269501	14269750	0.362429	4.39413	3.60503	7.41e-11	0.000634797	intron	ENSSSCG00000017274	PITPNC1
chr12	14715751	14716000	0.906073	5.29089	2.57717	8.51e-10	0.00728871	intron	ENSSSCG00000017277	PECAM1
chr12	15013501	15013750	5.16461	12.5547	1.32603	1.44e-09	0.0123662	intron	ENSSSCG00000017282	SCN4A
chr12	15512251	15512750	1.81215	7.71215	2.12888	4.24e-11	0.000363258	intron	ENSSSCG00000017298	TANC2
chr12	18233251	18233500	4.34915	11.7476	1.47758	1.85e-10	0.00158286	intron	ENSSSCG00000017328	ARHGAP27
chr12	18539251	18539500	1.35911	6.90506	2.38166	2.14e-11	0.000183179	intron	ENSSSCG00000017338	PLCD3
chr12	19542251	19542750	2.62761	9.32632	1.86946	3.02e-11	0.000258833	intron	ENSSSCG00000017372	MPP3
chr12	19878251	19878500	3.08065	9.86438	1.72172	5.32e-11	0.000456038	intron	ENSSSCG00000017378	DHX8
chr12	20700001	20700500	1.81215	6.81539	1.95081	4.97e-09	0.0425862	intron	ENSSSCG00000017402
chr12	22880001	22880250	2.26518	7.62247	1.79191	5.52e-09	0.0472346	intron	ENSSSCG00000021018
chr12	23125001	23125250	4.80219	12.196	1.38897	6.11e-10	0.00523194	intron	ENSSSCG00000017502	PGAP3
chr12	26260751	26261000	1.44972	6.18765	2.13131	3.45e-09	0.0294978	intron	ENSSSCG00000017578	ITGA3
chr12	26657001	26657500	10.148	19.9978	1.02427	4.41e-10	0.00378044	intron	ENSSSCG00000028962
chr12	33948751	33949250	0.815466	5.91863	2.88861	4.71e-12	4.03e-05	intron	ENSSSCG00000030781	C17orf67
chr12	34136501	34136750	2.17457	7.5328	1.83346	3.84e-09	0.0328985	intron	ENSSSCG00000029475	TRIM25
chr12	41407501	41408000	1.54032	8.07085	2.42724	2.38e-13	2.04e-06	intron	ENSSSCG00000017712
chr12	41690751	41691250	1.54032	6.72571	2.1646	4.85e-10	0.00414893	intron	ENSSSCG00000026646	RFFL
chr12	45199501	45199750	0.362429	3.94575	3.45016	1.57e-09	0.0134777	intron	ENSSSCG00000017747	RAB11FIP4
chr12	45237751	45238250	0.99668	6.99474	2.84333	8.71e-14	7.46e-07	intron	ENSSSCG00000017747	RAB11FIP4
chr12	48356751	48357250	0.815466	6.09798	2.9316	1.51e-12	1.29e-05	intron	ENSSSCG00000017794	EFCAB5
chr12	57499751	57500000	1.2685	5.82895	2.23635	3.35e-09	0.028703	intron	ENSSSCG00000028770	RCVRN
chr12	59406251	59406500	5.98008	14.5275	1.32535	8.61e-11	0.000737169	intron	ENSSSCG00000018016	MAP2K4
chr12	60592251	60592500	0.453036	5.02186	3.48416	6.02e-12	5.15e-05	intron	ENSSSCG00000030589	HS3ST3A1
chr12	63456751	63457000	2.17457	7.98118	1.91675	3.99e-10	0.00342029	intron	ENSSSCG00000018058	ARHGAP23
chr13	4595001	4595500	1.35911	7.62247	2.52405	3.2e-13	2.74e-06	intron	ENSSSCG00000011199	TBC1D5
chr13	7996001	7996500	0.543644	4.48381	3.06394	1.07e-09	0.0091416	intron	ENSSSCG00000024621	KAT2B
chr13	18101501	18101750	2.17457	7.5328	1.83346	3.84e-09	0.0328985	intron	ENSSSCG00000011222
chr13	20025501	20026000	0.0906073	4.30445	5.44855	1.87e-13	1.61e-06	intron	ENSSSCG00000011230	OSBPL10
chr13	28362251	28362500	0	2.60061	7.87998	3.8e-09	0.0325441	intron	ENSSSCG00000025408
chr13	31027751	31028000	0.815466	5.02186	2.65205	2.16e-09	0.018523	intron	ENSSSCG00000011301	ZDHHC3
chr13	31612251	31612500	4.25854	12.6443	1.61391	1.71e-12	1.46e-05	intron	ENSSSCG00000011312
chr13	31806001	31806250	0.634251	4.57348	2.87431	2.52e-09	0.0215655	intron	ENSSSCG00000026885
chr13	50643501	50643750	1.08729	5.73927	2.43426	6.34e-10	0.0054301	intron	ENSSSCG00000011496	ADAMTS9
chr13	51773001	51773500	2.26518	7.8915	1.84188	1.46e-09	0.0124619	intron	ENSSSCG00000011497	MAGI1
chr13	52711001	52711250	0	2.69028	7.92869	1.9e-09	0.0162972	intron	ENSSSCG00000011499	LRIG1
chr13	55768251	55768500	0	3.04899	8.10856	1.2e-10	0.00102527	intron	ENSSSCG00000011511	FRMD4B
chr13	76753001	76753250	3.89611	10.4024	1.46057	2.56e-09	0.0218968	intron	ENSSSCG00000029810
chr13	89188501	89188750	0.271822	3.85607	3.81748	4.81e-10	0.00411526	intron	ENSSSCG00000011666	CLSTN2
chr13	98113751	98114000	2.62761	8.51923	1.73903	1.6e-09	0.0136764	intron	ENSSSCG00000027459	RNF13
chr13	143806501	143806750	5.34583	13.8998	1.4231	1.86e-11	0.000159592	intron	ENSSSCG00000011850	MUC4
chr13	143809501	143809750	7.70162	16.5901	1.15237	4.66e-10	0.00399022	intron	ENSSSCG00000011850	MUC4
chr13	143810751	143811000	7.15797	16.6798	1.26559	1.61e-11	0.000138187	intron	ENSSSCG00000011850	MUC4
chr13	143812501	143812750	8.15466	17.2178	1.12357	5.28e-10	0.0045181	intron	ENSSSCG00000011850	MUC4
chr13	143813751	143814000	7.79223	16.052	1.08798	4.92e-09	0.0421038	intron	ENSSSCG00000011850	MUC4
chr13	145575251	145575500	1.08729	5.38057	2.34134	5.09e-09	0.0436131	intron	ENSSSCG00000021656	KALRN
chr13	146641501	146641750	2.08397	8.16053	2.00984	6.51e-11	0.000557521	intron	ENSSSCG00000027952	ADCY5
chr13	202656001	202656250	1.2685	5.73927	2.21402	5.54e-09	0.0474159	intron	ENSSSCG00000030528	LTN1
chr13	206146251	206146500	0.543644	5.11154	3.25254	1.75e-11	0.00014968	intron	ENSSSCG00000021598	EVA1C
chr13	206320501	206320750	0.815466	5.29089	2.72718	4.16e-10	0.00356411	intron	ENSSSCG00000012035	SYNJ1
chr13	207219751	207220250	1.2685	6.54636	2.4035	5.56e-11	0.000476308	intron	ENSSSCG00000024614	ITSN1
chr13	207578501	207579000	0.181215	4.1251	4.4706	8.77e-12	7.51e-05	intron	ENSSSCG00000026981	MRPS6
chr13	209907001	209907500	2.62761	8.33988	1.70838	3.77e-09	0.03225	intron	ENSSSCG00000012054	DOPEY2
chr13	209970501	209971000	0.724858	5.55992	2.96602	1.11e-11	9.48e-05	intron	ENSSSCG00000012054	DOPEY2
chr13	210833251	210833500	0.634251	5.38057	3.10825	1.42e-11	0.00012187	intron	ENSSSCG00000012062	TTC3
chr13	215505251	215505750	1.44972	6.90506	2.28931	6.36e-11	0.000544688	intron	ENSSSCG00000012084	PRDM15
chr13	216409501	216409750	1.54032	7.5328	2.32785	5.27e-12	4.51e-05	intron	ENSSSCG00000030016	PDE9A
chr13	217726251	217726750	0.362429	4.1251	3.51412	4.66e-10	0.00398893	intron	ENSSSCG00000012089
chr14	7969251	7969500	1.63093	7.44312	2.22872	2.51e-11	0.000215252	intron	ENSSSCG00000009632
chr14	10465751	10466000	0.906073	5.47024	2.62517	2.87e-10	0.00246111	intron	ENSSSCG00000009650	DOCK5
chr14	10570251	10570500	0.99668	5.91863	2.60274	6.61e-11	0.000566041	intron	ENSSSCG00000009650	DOCK5
chr14	10574251	10574500	0.99668	5.38057	2.46551	1.65e-09	0.0141028	intron	ENSSSCG00000009650	DOCK5
chr14	11040001	11040250	0.634251	5.02186	3.00893	1.45e-10	0.0012387	intron	ENSSSCG00000009655
chr14	11650001	11650250	0	3.22834	8.19074	3e-11	0.000257224	intron	ENSSSCG00000030130	DPYSL2
chr14	15246751	15247000	0.634251	4.75284	2.92967	8.08e-10	0.00691904	intron	ENSSSCG00000009691
chr14	17913751	17914000	1.54032	6.36701	2.08567	3.42e-09	0.029268	intron	ENSSSCG00000009705
chr14	21467001	21467250	0.271822	3.58705	3.71345	3.12e-09	0.0267432	intron	ENSSSCG00000009714	NEK1
chr14	36491001	36491250	0.724858	5.02186	2.81948	5.89e-10	0.00504043	intron	ENSSSCG00000009850	TAOK3
chr14	42722751	42723250	1.08729	5.73927	2.43426	6.34e-10	0.0054301	intron	ENSSSCG00000029501,ENSSSCG00000009898	PLA2G1B,GCN1
chr14	43858751	43859000	2.71822	8.78826	1.73513	9.42e-10	0.00806738	intron	ENSSSCG00000009931	MVK
chr14	46935751	46936250	1.2685	6.27733	2.34307	2.63e-10	0.00225181	intron	ENSSSCG00000009960	HPS4
chr14	50621751	50622000	0.271822	3.49737	3.67704	5.81e-09	0.0497534	intron	ENSSSCG00000010011
chr14	59419751	59420250	0	3.40769	8.26848	7.54e-12	6.45e-05	intron	ENSSSCG00000026819
chr14	62426751	62427250	1.2685	6.09798	2.30132	7.33e-10	0.00627581	intron	ENSSSCG00000010169	SIPA1L2
chr14	65824251	65824750	1.63093	6.99474	2.13922	2.98e-10	0.00255387	intron	ENSSSCG00000010196
chr14	69273501	69273750	1.72154	7.08442	2.0801	4.82e-10	0.00412478	intron	ENSSSCG00000010214	CDK1
chr14	80064001	80064500	0.99668	6.0083	2.62439	3.84e-11	0.000328854	intron	ENSSSCG00000010276	UNC5B
chr14	81351251	81351500	0	3.22834	8.19074	3e-11	0.000257224	intron	ENSSSCG00000010289	MICU1
chr14	81360751	81361250	1.63093	6.99474	2.13922	2.98e-10	0.00255387	intron	ENSSSCG00000010289	MICU1
chr14	89058001	89058500	2.99004	9.7747	1.75147	3.76e-11	0.000321659	intron	ENSSSCG00000010342	SH2D4B
chr14	104540251	104540500	1.2685	5.91863	2.25833	2.02e-09	0.0173327	intron	ENSSSCG00000010426	PCDH15
chr14	117458501	117459000	1.99336	8.42956	2.12035	6.06e-12	5.19e-05	intron	ENSSSCG00000010507	TLL2
chr14	117698501	117699000	1.35911	6.36701	2.26482	4.62e-10	0.00395269	intron	ENSSSCG00000010509	PIK3AP1
chr14	120067501	120068000	0.906073	6.99474	2.9792	2.11e-14	1.8e-07	intron	ENSSSCG00000010537	GOT1
chr14	120912251	120912500	3.89611	11.2992	1.57975	4.76e-11	0.00040805	intron	ENSSSCG00000010552	PKD2L1
chr14	125304001	125304250	0.0906073	3.58705	5.18626	3.96e-11	0.000339489	intron	ENSSSCG00000010614	CFAP58
chr14	135760751	135761250	1.44972	6.45668	2.19261	7.84e-10	0.0067143	intron	ENSSSCG00000010650	AFAP1L2
chr14	135897001	135897500	0.724858	4.75284	2.74023	3.14e-09	0.02687	intron	ENSSSCG00000010651	ABLIM1
chr14	135962751	135963000	5.79887	13.3617	1.24907	2.77e-09	0.0237194	intron	ENSSSCG00000010651	ABLIM1
chr14	136392751	136393250	0.271822	7.26377	4.72912	6.17e-21	5.29e-14	intron	ENSSSCG00000010653	TRUB1
chr14	137540001	137540250	0	2.77996	7.9758	9.53e-10	0.00816146	intron	ENSSSCG00000010655	GFRA1
chr14	138195501	138196000	2.62761	8.69859	1.76905	6.71e-10	0.00574789	intron	ENSSSCG00000010662	HSPA12A
chr14	140554251	140554500	0.906073	5.20122	2.55256	2.5e-09	0.0213973	intron	ENSSSCG00000010680	FAM45A
chr14	140669751	140670250	4.71158	12.734	1.47862	3.36e-11	0.000287457	intron	ENSSSCG00000010683	GRK5
chr14	140821001	140821250	1.63093	6.45668	2.02394	5.4e-09	0.0462108	intron	ENSSSCG00000010683	GRK5
chr14	143127501	143127750	0.181215	4.84251	4.70135	4.74e-14	4.06e-07	intron	ENSSSCG00000028063	TACC2
chr14	143546251	143546500	1.2685	6.18765	2.32234	4.39e-10	0.00376341	intron	ENSSSCG00000010703	HTRA1
chr14	143965001	143965500	2.17457	8.60891	2.02584	1.53e-11	0.000131348	intron	ENSSSCG00000010718	CH242-129O9.1
chr14	143973001	143973250	4.9834	13.9895	1.53343	9.84e-13	8.43e-06	intron	ENSSSCG00000010718	CH242-129O9.1
chr14	144892751	144893250	1.72154	7.44312	2.15125	6.89e-11	0.000590102	intron	ENSSSCG00000010728	CPXM2
chr14	144975001	144975250	3.53368	10.1334	1.56324	5.9e-10	0.0050555	intron	ENSSSCG00000010728	CPXM2
chr14	145453501	145453750	6.07069	14.7966	1.33015	3.61e-11	0.000308889	intron	ENSSSCG00000010735	LHPP
chr14	146770251	146770500	1.99336	7.26377	1.90591	2.81e-09	0.0240356	intron	ENSSSCG00000010743	BCCIP
chr14	146928001	146928250	1.44972	6.09798	2.11029	5.62e-09	0.0480786	intron	ENSSSCG00000010745	FANK1
chr14	147041001	147041250	3.44308	10.0437	1.58778	4.42e-10	0.00378445	intron	ENSSSCG00000010746	ADAM12
chr14	148046501	148047000	0.543644	6.09798	3.50661	1.28e-14	1.1e-07	intron	ENSSSCG00000010748
chr14	148047251	148047500	0.362429	3.7664	3.38324	5.28e-09	0.045226	intron	ENSSSCG00000010748
chr14	149191251	149191500	8.42648	17.5765	1.10606	5.98e-10	0.00511999	intron	ENSSSCG00000026302	MKI67
chr14	151027501	151027750	5.70826	13.1824	1.25227	3.26e-09	0.027867	intron	ENSSSCG00000010757	EBF3
chr15	2079001	2079500	1.81215	9.86438	2.48352	2.16e-16	1.85e-09	intron	ENSSSCG00000023627	LYPD6
chr15	9119251	9120000	0.362429	4.84251	3.74487	3.37e-12	2.89e-05	intron	ENSSSCG00000015671
chr15	15339251	15339500	0.362429	3.7664	3.38324	5.28e-09	0.045226	intron	ENSSSCG00000015683	SPOPL
chr15	19935001	19935250	1.35911	6.27733	2.24439	7.65e-10	0.00654617	intron	ENSSSCG00000015700	TMEM163
chr15	28045251	28045500	1.54032	6.27733	2.06524	5.54e-09	0.0474138	intron	ENSSSCG00000015715	EN1
chr15	35985001	35985250	1.63093	6.72571	2.08273	1.28e-09	0.0109785	intron	ENSSSCG00000029536	SCTR
chr15	52442501	52443000	2.62761	8.51923	1.73903	1.6e-09	0.0136764	intron	ENSSSCG00000015785
chr15	52451501	52451750	0.543644	5.11154	3.25254	1.75e-11	0.00014968	intron	ENSSSCG00000015785
chr15	62913001	62913250	0	2.69028	7.92869	1.9e-09	0.0162972	intron	ENSSSCG00000015850	DUSP4
chr15	88158501	88158750	0	2.60061	7.87998	3.8e-09	0.0325441	intron	ENSSSCG00000021446
chr15	89790751	89791250	1.08729	5.6496	2.41159	1.07e-09	0.00917323	intron	ENSSSCG00000027348	WIPF1
chr15	115978501	115978750	1.54032	6.54636	2.12567	1.29e-09	0.0110713	intron	ENSSSCG00000028980
chr15	131110751	131111250	0.181215	3.94575	4.40664	3.21e-11	0.000274962	intron	ENSSSCG00000016175	MREG
chr15	134342001	134342250	1.2685	6.09798	2.30132	7.33e-10	0.00627581	intron	ENSSSCG00000016216
chr15	138446501	138447000	1.81215	9.59535	2.44367	1.04e-15	8.91e-09	intron	ENSSSCG00000024710
chr15	148406001	148406250	5.25522	14.8862	1.54655	9.28e-14	7.95e-07	intron	ENSSSCG00000016306	USP40
chr15	149949501	149950000	0.181215	4.66316	4.64703	1.75e-13	1.5e-06	intron	ENSSSCG00000024859
chr15	150007751	150008000	1.08729	5.38057	2.34134	5.09e-09	0.0436131	intron	ENSSSCG00000024859
chr15	150193751	150194250	7.61101	18.1146	1.29616	9.2e-13	7.88e-06	intron	ENSSSCG00000016317	AGAP1
chr15	150276501	150277000	0.634251	5.82895	3.2235	4.19e-13	3.59e-06	intron	ENSSSCG00000016317	AGAP1
chr15	150334001	150334250	5.34583	14.7069	1.50446	5.89e-13	5.05e-06	intron	ENSSSCG00000016317	AGAP1
chr15	150406501	150406750	5.16461	12.2856	1.2948	4.22e-09	0.0360862	intron	ENSSSCG00000016317	AGAP1
chr15	150736251	150736500	2.35579	7.80182	1.76911	5.05e-09	0.0432133	intron	ENSSSCG00000016321	IQCA1
chr15	151633001	151633500	0.362429	4.48381	3.6341	4.01e-11	0.000343016	intron	ENSSSCG00000016328
chr15	153824001	153824500	1.63093	7.98118	2.32927	1.21e-12	1.04e-05	intron	ENSSSCG00000016349	NDUFA10
chr15	155457001	155457250	8.06405	20.4462	1.38745	1.42e-15	1.22e-08	intron	ENSSSCG00000021922
chr15	155458001	155458750	9.69498	20.1771	1.10296	4.24e-11	0.000363061	intron	ENSSSCG00000021922
chr15	155462001	155462250	2.80883	8.60891	1.65831	4.63e-09	0.0396348	intron	ENSSSCG00000021922
chr16	4183751	4184000	4.62097	11.3889	1.34565	5.22e-09	0.0446593	intron	ENSSSCG00000025756
chr16	6469251	6469500	0.906073	5.55992	2.64858	1.66e-10	0.00142564	intron	ENSSSCG00000016794	MYO10
chr16	6859251	6859750	0.362429	4.57348	3.6626	2.16e-11	0.000185101	intron	ENSSSCG00000016795
chr16	19153501	19154000	0	4.75284	8.74715	2.38e-16	2.04e-09	intron	ENSSSCG00000030991	PDZD2
chr16	21274251	21274500	3.08065	9.14697	1.61291	1.6e-09	0.0137236	intron	ENSSSCG00000016824	RAI14
chr16	23587251	23587750	0.453036	4.39413	3.29196	4.08e-10	0.00349397	intron	ENSSSCG00000016843	C5orf42
chr16	24828251	24828500	0.99668	5.55992	2.51272	5.69e-10	0.00487007	intron	ENSSSCG00000016848	EGFLAM
chr16	29579751	29580000	0.634251	4.75284	2.92967	8.08e-10	0.00691904	intron	ENSSSCG00000028734
chr16	34167001	34167250	0.362429	4.39413	3.60503	7.41e-11	0.000634797	intron	ENSSSCG00000016887	ITGA2
chr16	36784751	36785500	50.5589	80.5292	0.717878	1.82e-19	1.56e-12	intron	ENSSSCG00000016912	PLPP1
chr16	36786001	36787500	58.3511	85.1027	0.590808	6.83e-15	5.85e-08	intron	ENSSSCG00000016912	PLPP1
chr16	52428751	52429250	0.543644	4.48381	3.06394	1.07e-09	0.0091416	intron	ENSSSCG00000016974	MAP1B
chr16	55682001	55682250	0.181215	3.49737	4.23313	8.11e-10	0.0069402	intron	ENSSSCG00000016988	ERGIC1
chr16	56222001	56222250	0.181215	3.31802	4.15743	2.93e-09	0.0250596	intron	ENSSSCG00000027378	SH3PXD2B
chr16	69069251	69069750	0.724858	5.6496	2.98905	6.23e-12	5.33e-05	intron	ENSSSCG00000017041	ADRA1B
chr16	74172751	74173000	1.90275	8.25021	2.15608	6.04e-12	5.17e-05	intron	ENSSSCG00000030001
chr16	79077251	79077750	1.08729	6.63603	2.64334	2.99e-12	2.56e-05	intron	ENSSSCG00000017095	SEMA5A
chr16	79177501	79177750	0.181215	3.22834	4.11804	5.55e-09	0.047531	intron	ENSSSCG00000017095	SEMA5A
chr16	80444001	80444250	0.99668	5.38057	2.46551	1.65e-09	0.0141028	intron	ENSSSCG00000017101	ADCY2
chr16	82779251	82779500	1.54032	6.72571	2.1646	4.85e-10	0.00414893	intron	ENSSSCG00000017109	ADAMTS16
chr16	86164001	86164500	0.181215	6.81539	5.19344	1.2e-20	1.03e-13	intron	ENSSSCG00000017122	CH242-128B1.2
chr17	10090001	10090250	0	3.40769	8.26848	7.54e-12	6.45e-05	intron	ENSSSCG00000007005	CSGALNACT1
chr17	10249501	10249750	1.2685	5.73927	2.21402	5.54e-09	0.0474159	intron	ENSSSCG00000007005	CSGALNACT1
chr17	12228251	12228750	1.08729	6.18765	2.54259	4.46e-11	0.000382213	intron	ENSSSCG00000007022	ANK1
chr17	12282501	12282750	0.99668	6.36701	2.7079	4.29e-12	3.68e-05	intron	ENSSSCG00000007022	ANK1
chr17	12334001	12334250	0.453036	5.11154	3.50963	3.28e-12	2.81e-05	intron	ENSSSCG00000007022	ANK1
chr17	12404501	12404750	0.181215	3.67672	4.30506	2.23e-10	0.00191353	intron	ENSSSCG00000007022	ANK1
chr17	13096501	13097000	0.906073	5.47024	2.62517	2.87e-10	0.00246111	intron	ENSSSCG00000007030	IKBKB
chr17	13841251	13841500	1.63093	6.81539	2.10181	7.9e-10	0.00676725	intron	ENSSSCG00000027808
chr17	21856751	21857000	0.634251	4.57348	2.87431	2.52e-09	0.0215655	intron	ENSSSCG00000007066	SLX4IP
chr17	21864501	21865000	2.08397	8.33988	2.04116	2.53e-11	0.000216469	intron	ENSSSCG00000007066	SLX4IP
chr17	22093751	22094000	0.99668	6.18765	2.66675	1.29e-11	0.000110374	intron	ENSSSCG00000007067	JAG1
chr17	28231501	28232000	0.815466	5.02186	2.65205	2.16e-09	0.018523	intron	ENSSSCG00000007080
chr17	28284501	28284750	0.724858	4.75284	2.74023	3.14e-09	0.02687	intron	ENSSSCG00000007080
chr17	29359001	29359250	1.17789	5.6496	2.29727	3.22e-09	0.0275988	intron	ENSSSCG00000007084	BFSP1
chr17	30086501	30086750	0.271822	4.03543	3.88288	1.37e-10	0.00117355	intron	ENSSSCG00000007093	ZNF133
chr17	30096251	30096750	0.99668	5.55992	2.51272	5.69e-10	0.00487007	intron	ENSSSCG00000007093	ZNF133
chr17	30171751	30172000	1.08729	5.82895	2.45659	3.75e-10	0.00320725	intron	ENSSSCG00000007094
chr17	32976251	32976500	0.453036	4.03543	3.16943	4.38e-09	0.0374768	intron	ENSSSCG00000007108	KIZ
chr17	33081751	33082000	0	3.31802	8.23013	1.5e-11	0.000128847	intron	ENSSSCG00000007109	XRN2
chr17	37783001	37783250	2.89943	10.4024	1.88539	7.11e-13	6.09e-06	intron	ENSSSCG00000007179	STK35
chr17	39893251	39893750	0.453036	7.08442	3.97966	2.07e-18	1.78e-11	intron	ENSSSCG00000007219
chr17	41471751	41472250	0	3.67672	8.37776	9.47e-13	8.12e-06	intron	ENSSSCG00000029714	BPIFB2
chr17	41563001	41563500	0.0906073	4.75284	5.59116	6.52e-15	5.59e-08	intron	ENSSSCG00000026137	BPIFB3
chr17	41692001	41692250	0	2.60061	7.87998	3.8e-09	0.0325441	intron	ENSSSCG00000024787	BPIFA3
chr17	45693501	45694000	0.906073	7.80182	3.1365	1.15e-16	9.89e-10	intron	ENSSSCG00000007331	RBL1
chr17	45824001	45824250	2.35579	9.416	2.04006	1.37e-12	1.17e-05	intron	ENSSSCG00000025673
chr17	47501501	47501750	1.54032	6.63603	2.14527	7.92e-10	0.00678527	intron	ENSSSCG00000007350	PPP1R16B
chr17	47503001	47503250	2.537	8.16053	1.72746	4.17e-09	0.035694	intron	ENSSSCG00000007350	PPP1R16B
chr17	49536501	49536750	0.181215	3.22834	4.11804	5.55e-09	0.047531	intron	ENSSSCG00000007360
chr17	53414001	53414250	0.181215	3.67672	4.30506	2.23e-10	0.00191353	intron	ENSSSCG00000025317
chr17	55182001	55182250	2.35579	7.8915	1.78558	3.26e-09	0.0278855	intron	ENSSSCG00000007454	ZMYND8
chr17	55196251	55196750	0.815466	5.11154	2.67753	1.25e-09	0.010717	intron	ENSSSCG00000007454	ZMYND8
chr17	55765501	55765750	0.543644	4.75284	3.14781	1.85e-10	0.00158558	intron	ENSSSCG00000007456
chr17	58643501	58644000	0.453036	4.39413	3.29196	4.08e-10	0.00349397	intron	ENSSSCG00000027206	PARD6B
chr17	59203751	59204000	0.543644	4.48381	3.06394	1.07e-09	0.0091416	intron	ENSSSCG00000007477	NFATC2
chr17	59204751	59205000	1.17789	6.72571	2.54835	6.01e-12	5.14e-05	intron	ENSSSCG00000007477	NFATC2
chr17	59245251	59245500	1.44972	7.17409	2.34436	1.37e-11	0.000117734	intron	ENSSSCG00000007477	NFATC2
chr17	59255751	59256000	4.80219	11.8373	1.34594	2.67e-09	0.0228479	intron	ENSSSCG00000007477	NFATC2
chr17	60904751	60905000	4.43976	12.196	1.5019	5e-11	0.000428491	intron	ENSSSCG00000007482	TSHZ2
chr17	61902251	61902500	3.89611	10.7611	1.50943	5.32e-10	0.00455803	intron	ENSSSCG00000007486	CYP24A1
chr17	64069251	64069500	3.17125	9.59535	1.64021	4.09e-10	0.00349801	intron	ENSSSCG00000007493	STK6
chr17	64184251	64184500	2.08397	8.60891	2.08691	6.03e-12	5.16e-05	intron	ENSSSCG00000007496	RTFDC1
chr17	64803751	64804750	0.543644	5.38057	3.32638	2.93e-12	2.51e-05	intron	ENSSSCG00000007501	BMP7
chr17	64926001	64926250	11.0541	20.6255	0.94559	3.32e-09	0.0284522	intron	ENSSSCG00000007503	RAE1
chr17	65590001	65590250	1.54032	6.54636	2.12567	1.29e-09	0.0110713	intron	ENSSSCG00000007510	C20orf85
chr17	65659001	65659250	0.453036	5.29089	3.55928	9.67e-13	8.28e-06	intron	ENSSSCG00000007512	PPP4R1L
chr18	363251	363750	10.3292	19.6391	0.972668	3.17e-09	0.0271413	intron	ENSSSCG00000027174
chr18	1484501	1484750	0.815466	4.93219	2.62611	3.73e-09	0.0319426	intron	ENSSSCG00000026652
chr18	1526001	1526250	2.71822	9.7747	1.88842	3.11e-12	2.67e-05	intron	ENSSSCG00000026652
chr18	3003501	3003750	1.44972	6.63603	2.23207	2.89e-10	0.00247441	intron	ENSSSCG00000016420	INSIG1
chr18	3291751	3292500	1.08729	9.68502	3.18802	1.24e-20	1.07e-13	intron	ENSSSCG00000016423	DPP6
chr18	5694001	5694250	2.71822	9.7747	1.88842	3.11e-12	2.67e-05	intron	ENSSSCG00000016431	GALNTL5
chr18	5928251	5928500	1.08729	5.55992	2.38855	1.81e-09	0.0154614	intron	ENSSSCG00000026023
chr18	6492251	6492500	4.16793	10.9405	1.43623	1.68e-09	0.0143922	intron	ENSSSCG00000025610	AGAP3
chr18	10597251	10597500	1.81215	6.81539	1.95081	4.97e-09	0.0425862	intron	ENSSSCG00000026733
chr18	10609751	10610250	1.72154	7.62247	2.18555	2.57e-11	0.000220439	intron	ENSSSCG00000026733
chr18	11249251	11249500	1.72154	6.99474	2.06175	7.79e-10	0.00667047	intron	ENSSSCG00000016513	KIAA1549
chr18	14846751	14847000	1.08729	6.18765	2.54259	4.46e-11	0.000382213	intron	ENSSSCG00000027118
chr18	16902251	16902500	1.81215	6.81539	1.95081	4.97e-09	0.0425862	intron	ENSSSCG00000016544
chr18	44190251	44190500	0.543644	4.48381	3.06394	1.07e-09	0.0091416	intron	ENSSSCG00000024754
chr18	44451251	44451750	3.44308	10.0437	1.58778	4.42e-10	0.00378445	intron	ENSSSCG00000021250	FKBP9
chr18	46321501	46321750	0.724858	5.11154	2.84496	3.36e-10	0.00287328	intron	ENSSSCG00000016672	ADCYAP1R1
chr18	46546501	46546750	1.63093	6.54636	2.0438	3.35e-09	0.02869	intron	ENSSSCG00000016674	FAM188B
chr18	46984251	46984750	0	4.03543	8.51168	5.97e-14	5.12e-07	intron	ENSSSCG00000016678	NOD1
chr18	47357251	47357500	0.815466	6.99474	3.1292	4.68e-15	4.01e-08	intron	ENSSSCG00000016684	SCRN1
chr18	48534751	48535500	0.362429	3.94575	3.45016	1.57e-09	0.0134777	intron	ENSSSCG00000023725
chr18	48537751	48538250	0	5.11154	8.85188	1.5e-17	1.29e-10	intron	ENSSSCG00000023725
chr18	50490501	50491250	0.271822	3.85607	3.81748	4.81e-10	0.00411526	intron	ENSSSCG00000023695
chr18	52456501	52456750	5.88947	13.5411	1.24597	2.36e-09	0.0201853	intron	ENSSSCG00000016716	DFNA5
chr18	57613251	57613750	1.2685	9.32632	2.91339	2.51e-18	2.15e-11	intron	ENSSSCG00000016762
chr2	541501	542000	2.89943	9.50567	1.75547	6.33e-11	0.000542158	intron	ENSSSCG00000012861
chr2	5217751	5218000	2.17457	7.5328	1.83346	3.84e-09	0.0328985	intron	ENSSSCG00000012956	PACS1
chr2	5375251	5375750	1.54032	9.14697	2.60758	4.09e-16	3.5e-09	intron	ENSSSCG00000028015	GAL3ST3
chr2	6104251	6104750	0.181215	8.42956	5.49965	7.42e-26	6.36e-19	intron	ENSSSCG00000012998
chr2	15640751	15641250	1.17789	6.09798	2.40724	2.44e-10	0.00208698	intron	ENSSSCG00000023709	PTPRJ
chr2	18687001	18687500	2.35579	9.95405	2.12014	7.74e-14	6.63e-07	intron	ENSSSCG00000013276	PRDM11
chr2	19710001	19710250	3.44308	10.2231	1.61329	1.93e-10	0.00165605	intron	ENSSSCG00000013281	EXT2
chr2	28286751	28287250	0.362429	5.20122	3.84774	2.78e-13	2.38e-06	intron	ENSSSCG00000013297	CD44
chr2	28870501	28870750	3.89611	11.0302	1.54502	1.61e-10	0.00137553	intron	ENSSSCG00000013302	CAT
chr2	28992751	28993000	2.80883	9.05729	1.73147	2.57e-10	0.00219771	intron	ENSSSCG00000013303	ABTB2
chr2	29140001	29140250	0.724858	5.91863	3.05604	1.1e-12	9.42e-06	intron	ENSSSCG00000013303	ABTB2
chr2	42461251	42461750	2.08397	7.5328	1.89453	1.67e-09	0.0143102	intron	ENSSSCG00000029992
chr2	44181001	44181250	0.724858	6.18765	3.12005	1.92e-13	1.64e-06	intron	ENSSSCG00000013373	SERGEF
chr2	44548001	44548250	0.724858	4.84251	2.76713	1.8e-09	0.015415	intron	ENSSSCG00000013376	OTOG
chr2	47060751	47061000	0.634251	4.57348	2.87431	2.52e-09	0.0215655	intron	ENSSSCG00000013385	INSC
chr2	50505001	50505250	0.181215	3.85607	4.37357	6.14e-11	0.000525451	intron	ENSSSCG00000021777
chr2	59054251	59054500	0.362429	5.02186	3.79722	9.71e-13	8.31e-06	intron	ENSSSCG00000013906	KXD1
chr2	66550501	66551000	1.99336	7.62247	1.97535	4.41e-10	0.00377911	intron	ENSSSCG00000013739
chr2	88750251	88750750	3.17125	9.50567	1.62668	6.22e-10	0.00532267	intron	ENSSSCG00000027810	AP3B1
chr2	88883751	88884250	1.17789	5.82895	2.34227	1.16e-09	0.00989279	intron	ENSSSCG00000028536	LHFPL2
chr2	90687751	90688000	0.634251	4.66316	2.90225	1.43e-09	0.0122281	intron	ENSSSCG00000014119
chr2	90921751	90922000	0.634251	4.66316	2.90225	1.43e-09	0.0122281	intron	ENSSSCG00000014121
chr2	122628001	122628500	1.08729	6.36701	2.58374	1.52e-11	0.000130394	intron	ENSSSCG00000014211	YTHDC2
chr2	125080751	125081000	1.81215	7.08442	2.00658	1.22e-09	0.0104436	intron	ENSSSCG00000014221	LVRN
chr2	125501001	125501250	1.54032	6.36701	2.08567	3.42e-09	0.029268	intron	ENSSSCG00000014224	SEMA6A
chr2	133335001	133335500	0.453036	5.55992	3.63069	8.31e-14	7.12e-07	intron	ENSSSCG00000014242	ZNF608
chr2	136601001	136601250	1.44972	7.08442	2.32624	2.3e-11	0.000196561	intron	ENSSSCG00000014256	FBN2
chr2	143588251	143588750	0.181215	3.49737	4.23313	8.11e-10	0.0069402	intron	ENSSSCG00000014311	SLC25A48
chr2	147157251	147157750	0.362429	6.0083	4.05543	5.11e-16	4.38e-09	intron	ENSSSCG00000014351
chr2	150564001	150564250	3.80551	10.5818	1.51906	6.06e-10	0.00518977	intron	ENSSSCG00000014399	ARHGAP26
chr2	150647251	150647500	3.26186	10.1334	1.67833	6.77e-11	0.000579678	intron	ENSSSCG00000014399	ARHGAP26
chr2	150832251	150832500	1.35911	6.36701	2.26482	4.62e-10	0.00395269	intron	ENSSSCG00000014399	ARHGAP26
chr2	155143751	155144250	1.44972	6.27733	2.15203	2.11e-09	0.0180534	intron	ENSSSCG00000021111
chr2	162160001	162160250	2.35579	8.42956	1.88061	2.24e-10	0.00191912	intron	ENSSSCG00000014559,ENSSSCG00000014564	PSMD13,IFITM1
chr3	1608251	1608500	0.271822	3.58705	3.71345	3.12e-09	0.0267432	intron	ENSSSCG00000024952
chr3	1630501	1631000	1.54032	12.0166	3.00083	7.72e-24	6.62e-17	intron	ENSSSCG00000024952
chr3	1702751	1703250	6.16129	17.3075	1.53479	1.69e-15	1.45e-08	intron	ENSSSCG00000024952
chr3	2119751	2120000	1.54032	6.72571	2.1646	4.85e-10	0.00414893	intron	ENSSSCG00000007563	BRAT1
chr3	4812251	4812500	0.634251	4.48381	2.84581	4.43e-09	0.0379507	intron	ENSSSCG00000021285
chr3	5899251	5899500	2.4464	8.33988	1.81101	7.97e-10	0.00682747	intron	ENSSSCG00000007605	TMEM130
chr3	6057501	6057750	3.80551	10.5818	1.51906	6.06e-10	0.00518977	intron	ENSSSCG00000007606	TRRAP
chr3	6331501	6331750	1.08729	5.55992	2.38855	1.81e-09	0.0154614	intron	ENSSSCG00000007607	KPNA7
chr3	7672751	7673000	0.99668	5.38057	2.46551	1.65e-09	0.0141028	intron	ENSSSCG00000007659,ENSSSCG00000025164	ZCWPW1,
chr3	10236001	10236250	0.181215	3.49737	4.23313	8.11e-10	0.0069402	intron	ENSSSCG00000007700	HIP1
chr3	10937501	10938000	1.54032	8.07085	2.42724	2.38e-13	2.04e-06	intron	ENSSSCG00000030378	LIMK1
chr3	11132751	11133000	0.362429	4.1251	3.51412	4.66e-10	0.00398893	intron	ENSSSCG00000007719	CLIP2
chr3	16065001	16065250	0.906073	5.55992	2.64858	1.66e-10	0.00142564	intron	ENSSSCG00000007730
chr3	16077501	16078000	7.97344	19.1907	1.31235	1.22e-13	1.05e-06	intron	ENSSSCG00000007730
chr3	16275501	16276000	0.453036	5.38057	3.58348	5.24e-13	4.49e-06	intron	ENSSSCG00000007733
chr3	16298751	16299000	1.54032	7.08442	2.23944	6.63e-11	0.000567491	intron	ENSSSCG00000007733
chr3	18277751	18278000	0.543644	4.75284	3.14781	1.85e-10	0.00158558	intron	ENSSSCG00000007797	ITGAL
chr3	18284001	18284250	2.08397	9.50567	2.22969	4.52e-14	3.87e-07	intron	ENSSSCG00000007797	ITGAL
chr3	19605751	19606750	1.63093	9.95405	2.64756	1.11e-17	9.5e-11	intron	ENSSSCG00000007815	GTF3C1
chr3	19865751	19866000	1.08729	5.38057	2.34134	5.09e-09	0.0436131	intron	ENSSSCG00000007817	IL4R
chr3	27016251	27016750	0.362429	4.30445	3.57536	1.37e-10	0.00117314	intron	ENSSSCG00000007868	TMC5
chr3	27779001	27779250	3.08065	8.87794	1.5699	5.55e-09	0.0474878	intron	ENSSSCG00000007872
chr3	29083751	29084000	0	2.95931	8.06565	2.39e-10	0.00204707	intron	ENSSSCG00000007874	ABCC1
chr3	29649751	29650000	0.634251	5.47024	3.13205	4.42e-12	3.79e-05	intron	ENSSSCG00000007878	PARN
chr3	29650251	29650500	4.25854	12.6443	1.61391	1.71e-12	1.46e-05	intron	ENSSSCG00000007878	PARN
chr3	29651001	29651500	11.8696	21.7016	0.916342	3.75e-09	0.0320715	intron	ENSSSCG00000007878	PARN
chr3	29653001	29653500	6.97676	18.0249	1.41434	2.37e-14	2.03e-07	intron	ENSSSCG00000007878	PARN
chr3	29653751	29654500	10.2386	22.2397	1.16468	3.08e-13	2.64e-06	intron	ENSSSCG00000007878	PARN
chr3	29654751	29655250	21.0209	34.615	0.765708	1.89e-10	0.00161868	intron	ENSSSCG00000007878	PARN
chr3	29655751	29656750	22.5612	49.8599	1.19008	4.45e-28	3.82e-21	intron	ENSSSCG00000007878	PARN
chr3	29657251	29657750	22.6518	40.0852	0.869572	2.77e-14	2.37e-07	intron	ENSSSCG00000007878	PARN
chr3	29658501	29659000	12.8662	24.93	1.00011	9.28e-12	7.95e-05	intron	ENSSSCG00000007878	PARN
chr3	29659501	29660000	8.33587	17.0385	1.07681	2.43e-09	0.0207933	intron	ENSSSCG00000007878	PARN
chr3	29660751	29661750	6.34251	16.6798	1.43979	9.17e-14	7.85e-07	intron	ENSSSCG00000007878	PARN
chr3	29662001	29663250	5.43644	24.3022	2.20444	1.49e-33	1.28e-26	intron	ENSSSCG00000007878	PARN
chr3	29663501	29666500	7.06737	25.199	1.87888	2.41e-28	2.06e-21	intron	ENSSSCG00000007878	PARN
chr3	29668001	29668500	10.6011	23.0468	1.16595	1.17e-13	1e-06	intron	ENSSSCG00000007878	PARN
chr3	29670001	29670750	5.79887	18.3836	1.70906	7.28e-19	6.24e-12	intron	ENSSSCG00000007878	PARN
chr3	29673251	29673750	2.89943	10.9405	1.95807	4.43e-14	3.8e-07	intron	ENSSSCG00000007878	PARN
chr3	29674501	29675000	5.98008	14.8862	1.36052	1.41e-11	0.000120989	intron	ENSSSCG00000007878	PARN
chr3	29675501	29676250	8.97012	21.1636	1.28376	2.27e-14	1.94e-07	intron	ENSSSCG00000007878	PARN
chr3	29676751	29677750	3.53368	14.1688	2.0464	1.21e-18	1.04e-11	intron	ENSSSCG00000007878	PARN
chr3	29678001	29678750	1.63093	9.68502	2.60808	5.61e-17	4.8e-10	intron	ENSSSCG00000026966,ENSSSCG00000007878	BFAR,PARN
chr3	29680751	29681250	16.4905	29.3241	0.876452	5.27e-11	0.000451105	intron	ENSSSCG00000007878	PARN
chr3	29681501	29682000	2.17457	7.80182	1.88401	9.95e-10	0.00851682	intron	ENSSSCG00000007878	PARN
chr3	29684001	29684250	3.17125	9.14697	1.57125	3.26e-09	0.0279318	intron	ENSSSCG00000007878	PARN
chr3	29733501	29736250	6.43312	17.4868	1.48749	5.52e-15	4.73e-08	intron	ENSSSCG00000007878	PARN
chr3	29736751	29737250	9.33255	19.9978	1.14499	1.26e-11	0.000107718	intron	ENSSSCG00000007878	PARN
chr3	29738251	29738750	6.88615	20.3565	1.60857	4.98e-19	4.27e-12	intron	ENSSSCG00000007878	PARN
chr3	29856751	29857000	2.99004	8.87794	1.6128	2.72e-09	0.0233158	intron	ENSSSCG00000007878	PARN
chr3	32341001	32341250	2.537	8.60891	1.80452	4.72e-10	0.00404324	intron	ENSSSCG00000024982	LITAF
chr3	51127001	51127500	2.89943	8.96761	1.67151	8.53e-10	0.0073058	intron	ENSSSCG00000008143	UXS1
chr3	51402501	51402750	1.35911	6.36701	2.26482	4.62e-10	0.00395269	intron	ENSSSCG00000008144	NCK2
chr3	57155501	57155750	0.634251	5.02186	3.00893	1.45e-10	0.0012387	intron	ENSSSCG00000008177
chr3	58139001	58139250	0.724858	5.6496	2.98905	6.23e-12	5.33e-05	intron	ENSSSCG00000008188	MGAT4A
chr3	62335501	62335750	0	2.60061	7.87998	3.8e-09	0.0325441	intron	ENSSSCG00000008238	ELMOD3
chr3	62639751	62640000	1.08729	5.91863	2.47857	2.21e-10	0.00189025	intron	ENSSSCG00000008242	KCMF1
chr3	77080001	77080500	0.543644	4.39413	3.03487	1.91e-09	0.0163294	intron	ENSSSCG00000008344	ARHGAP25
chr3	89705001	89705250	0.0906073	3.40769	5.11249	1.5e-10	0.00128835	intron	ENSSSCG00000008396
chr3	91159751	91160250	1.2685	7.98118	2.68897	1.07e-14	9.13e-08	intron	ENSSSCG00000008408,ENSSSCG00000026559	RTN4,EML6
chr3	97828001	97828500	2.62761	8.33988	1.70838	3.77e-09	0.03225	intron	ENSSSCG00000027422
chr3	100593751	100594000	1.44972	6.18765	2.13131	3.45e-09	0.0294978	intron	ENSSSCG00000008444	PRKCE
chr3	100599001	100599500	0.181215	3.31802	4.15743	2.93e-09	0.0250596	intron	ENSSSCG00000008444	PRKCE
chr3	116919501	116919750	3.17125	9.05729	1.55705	4.91e-09	0.0420435	intron	ENSSSCG00000008533	ALK
chr3	118053001	118053250	2.89943	9.68502	1.78241	2.62e-11	0.000224207	intron	ENSSSCG00000026465	BRE
chr3	118779251	118779500	8.97012	19.101	1.13591	4.59e-11	0.000392809	intron	ENSSSCG00000026367	IFT172
chr3	121136751	121137000	1.54032	6.81539	2.18368	2.96e-10	0.00253129	intron	ENSSSCG00000008578	ADCY3
chr3	129271251	129271750	1.72154	9.14697	2.44824	4.48e-15	3.84e-08	intron	ENSSSCG00000008617	FAM49A
chr3	130644751	130645250	0.815466	8.33988	3.38259	6.52e-19	5.59e-12	intron	ENSSSCG00000008620
chr3	130924501	130925000	0.181215	5.11154	4.77918	6.62e-15	5.67e-08	intron	ENSSSCG00000008621
chr3	134635751	134636250	3.62429	11.0302	1.64904	1.93e-11	0.000165066	intron	ENSSSCG00000008635	NOL10
chr3	140373501	140373750	0.0906073	3.31802	5.07414	2.93e-10	0.00250765	intron	ENSSSCG00000008651	DCDC2C
chr4	1190501	1190750	2.08397	7.35344	1.85981	4.14e-09	0.0354421	intron	ENSSSCG00000027691	ZC3H3
chr4	2684001	2684250	1.81215	8.87794	2.3317	6.45e-14	5.53e-07	intron	ENSSSCG00000005934	TRAPPC9
chr4	2710251	2710500	3.08065	9.59535	1.68187	1.94e-10	0.00165991	intron	ENSSSCG00000005934	TRAPPC9
chr4	4213751	4214000	1.81215	7.26377	2.04259	4.72e-10	0.0040441	intron	ENSSSCG00000005939	FAM135B
chr4	7704251	7704500	3.62429	10.4921	1.57697	2.32e-10	0.00198306	intron	ENSSSCG00000005943	ST3GAL1
chr4	7920001	7920500	2.35579	8.51923	1.89585	1.42e-10	0.00121922	intron	ENSSSCG00000005944	NDRG1
chr4	7921751	7922000	3.17125	10.6715	1.79339	2.28e-12	1.95e-05	intron	ENSSSCG00000005944	NDRG1
chr4	8203751	8204000	2.62761	10.0437	1.97625	3.16e-13	2.71e-06	intron	ENSSSCG00000005948,ENSSSCG00000005946	TG,WISP1
chr4	8223501	8224000	0.815466	7.08442	3.14755	2.61e-15	2.24e-08	intron	ENSSSCG00000005948	TG
chr4	8261501	8261750	0.99668	5.38057	2.46551	1.65e-09	0.0141028	intron	ENSSSCG00000005948	TG
chr4	8424001	8424250	1.2685	6.45668	2.38364	9.35e-11	0.000801061	intron	ENSSSCG00000005948	TG
chr4	8613251	8613500	0.634251	4.48381	2.84581	4.43e-09	0.0379507	intron	ENSSSCG00000005952	LRRC6
chr4	8614751	8615000	4.9834	12.734	1.39789	2.16e-10	0.00185151	intron	ENSSSCG00000005952	LRRC6
chr4	15160001	15160250	0.181215	3.31802	4.15743	2.93e-09	0.0250596	intron	ENSSSCG00000005969	CU407238.7
chr4	15220501	15220750	0.271822	3.49737	3.67704	5.81e-09	0.0497534	intron	ENSSSCG00000005969	CU407238.7
chr4	19544501	19544750	0.634251	4.48381	2.84581	4.43e-09	0.0379507	intron	ENSSSCG00000005994	SNTB1
chr4	19610001	19610500	0.815466	5.6496	2.82162	2.56e-11	0.000219479	intron	ENSSSCG00000005995	MTBP
chr4	19767001	19767500	0.453036	7.17409	3.99777	1.1e-18	9.46e-12	intron	ENSSSCG00000005997	COL14A1
chr4	20444251	20444500	0.181215	3.49737	4.23313	8.11e-10	0.0069402	intron	ENSSSCG00000006001	ENPP2
chr4	37995501	37996000	0.453036	4.39413	3.29196	4.08e-10	0.00349397	intron	ENSSSCG00000006059	NCALD
chr4	42017001	42017250	2.08397	8.87794	2.13125	1.41e-12	1.21e-05	intron	ENSSSCG00000006083	LAPTM4B
chr4	78482001	78482500	0.453036	4.30445	3.26229	7.41e-10	0.00634057	intron	ENSSSCG00000025087
chr4	78533751	78534000	1.17789	5.91863	2.36425	6.89e-10	0.00590228	intron	ENSSSCG00000006230	CLVS1
chr4	82721751	82722000	1.44972	6.90506	2.28931	6.36e-11	0.000544688	intron	ENSSSCG00000006250	LYN
chr4	82932501	82932750	0.543644	4.93219	3.20112	5.71e-11	0.000488765	intron	ENSSSCG00000006252
chr4	103727501	103728000	0.543644	4.39413	3.03487	1.91e-09	0.0163294	intron	ENSSSCG00000006542	KCNN3
chr4	103745501	103745750	1.63093	6.99474	2.13922	2.98e-10	0.00255387	intron	ENSSSCG00000006542	KCNN3
chr4	110291751	110292250	6.97676	16.3211	1.27118	2.21e-11	0.000189322	intron	ENSSSCG00000006704
chr4	110332751	110333000	3.35247	9.7747	1.587	7.5e-10	0.00642112	intron	ENSSSCG00000021345
chr4	114066501	114066750	2.08397	7.44312	1.87728	2.63e-09	0.0225475	intron	ENSSSCG00000006737	IGSF3
chr4	121642751	121643000	0.181215	3.40769	4.19578	1.54e-09	0.0131956	intron	ENSSSCG00000021440
chr4	122715751	122716250	0	3.22834	8.19074	3e-11	0.000257224	intron	ENSSSCG00000006851
chr4	129596751	129597000	1.17789	6.72571	2.54835	6.01e-12	5.14e-05	intron	ENSSSCG00000006869
chr4	131695501	131696000	0.271822	5.11154	4.22308	6.72e-14	5.75e-07	intron	ENSSSCG00000006878	DPYD
chr4	132278001	132278250	0.906073	5.11154	2.52753	4.27e-09	0.0365346	intron	ENSSSCG00000006878	DPYD
chr4	134228251	134228500	3.17125	9.416	1.61302	9.44e-10	0.00808219	intron	ENSSSCG00000021743
chr4	134927751	134928000	0.0906073	3.49737	5.14985	7.72e-11	0.000661528	intron	ENSSSCG00000006890	ABCA4
chr4	136136251	136137000	0.99668	9.59535	3.29878	4.44e-21	3.81e-14	intron	ENSSSCG00000006901
chr4	139414751	139415000	1.2685	6.54636	2.4035	5.56e-11	0.000476308	intron	ENSSSCG00000024973	GBP5
chr5	942001	942250	1.08729	5.55992	2.38855	1.81e-09	0.0154614	intron	ENSSSCG00000024864
chr5	1721001	1721250	0.815466	5.02186	2.65205	2.16e-09	0.018523	intron	ENSSSCG00000000021	ARHGAP8
chr5	2662751	2663000	1.54032	6.54636	2.12567	1.29e-09	0.0110713	intron	ENSSSCG00000000028	EFCAB6
chr5	3241501	3242000	1.54032	6.54636	2.12567	1.29e-09	0.0110713	intron	ENSSSCG00000000035	TTLL1
chr5	3410001	3410250	1.54032	6.72571	2.1646	4.85e-10	0.00414893	intron	ENSSSCG00000000037	ARFGAP3
chr5	3714001	3714250	1.44972	7.62247	2.43169	1.03e-12	8.83e-06	intron	ENSSSCG00000000040	2016-09-03
chr5	3732251	3732500	1.17789	7.17409	2.64132	4.04e-13	3.46e-06	intron	ENSSSCG00000000041	WBP2NL
chr5	7414501	7414750	3.62429	10.4921	1.57697	2.32e-10	0.00198306	intron	ENSSSCG00000000118	MICALL1
chr5	8572751	8573000	1.35911	5.91863	2.15966	5.62e-09	0.0481085	intron	ENSSSCG00000000138	PVALB
chr5	12587751	12588250	0.453036	4.30445	3.26229	7.41e-10	0.00634057	intron	ENSSSCG00000000162	BTBD11
chr5	14270501	14270750	1.08729	5.55992	2.38855	1.81e-09	0.0154614	intron	ENSSSCG00000027055	NUAK1
chr5	15941751	15942000	0.0906073	2.95931	4.90967	4.18e-09	0.0357565	intron	ENSSSCG00000000199	SPATS2
chr5	17299501	17299750	0.906073	5.38057	2.60137	4.95e-10	0.00423984	intron	ENSSSCG00000026890
chr5	20453501	20453750	0	4.1251	8.5433	2.99e-14	2.56e-07	intron	ENSSSCG00000000293	ITGA5
chr5	32269751	32270250	0	4.1251	8.5433	2.99e-14	2.56e-07	intron	ENSSSCG00000023788	TBC1D30
chr5	32271001	32271500	0.543644	7.35344	3.77625	2.34e-18	2e-11	intron	ENSSSCG00000023788	TBC1D30
chr5	35836251	35836750	0.453036	6.54636	3.86588	8.97e-17	7.69e-10	intron	ENSSSCG00000000487	SLC35E3
chr5	36635251	36635500	1.72154	6.72571	2.00526	3.25e-09	0.0278215	intron	ENSSSCG00000000500
chr5	36858501	36859000	0.815466	5.6496	2.82162	2.56e-11	0.000219479	intron	ENSSSCG00000000501
chr5	67167001	67167250	0.181215	4.1251	4.4706	8.77e-12	7.51e-05	intron	ENSSSCG00000021909
chr5	67932751	67933000	0.634251	6.99474	3.48608	1.73e-16	1.48e-09	intron	ENSSSCG00000000718	GALNT8
chr5	67967751	67968000	1.99336	7.35344	1.92359	1.77e-09	0.0151878	intron	ENSSSCG00000000719
chr5	68788001	68788250	3.08065	9.05729	1.59872	2.43e-09	0.0208041	intron	ENSSSCG00000000728	PARP11
chr5	68997001	68997250	1.90275	7.08442	1.93662	2.97e-09	0.0254414	intron	ENSSSCG00000000730	PRMT8
chr5	71787501	71787750	2.35579	7.8915	1.78558	3.26e-09	0.0278855	intron	ENSSSCG00000027725
chr5	73820001	73820250	0.724858	6.09798	3.09903	3.44e-13	2.95e-06	intron	ENSSSCG00000000782	C12orf40
chr5	74573001	74573250	0.181215	3.49737	4.23313	8.11e-10	0.0069402	intron	ENSSSCG00000000784	LRRK2
chr5	89537501	89538000	0.634251	4.84251	2.95658	4.56e-10	0.00390714	intron	ENSSSCG00000000884	APAF1
chr5	91730001	91730250	2.17457	8.16053	1.94877	1.59e-10	0.00136162	intron	ENSSSCG00000000892	HAL
chr5	91790251	91790500	2.99004	9.32632	1.6838	3.28e-10	0.00281056	intron	ENSSSCG00000000894	CCDC38
chr5	92084251	92084750	0.453036	4.39413	3.29196	4.08e-10	0.00349397	intron	ENSSSCG00000021307	USP44
chr5	93386751	93387250	1.08729	6.54636	2.62375	5.16e-12	4.42e-05	intron	ENSSSCG00000000907	PLXNC1
chr5	93434001	93434250	0.181215	3.22834	4.11804	5.55e-09	0.047531	intron	ENSSSCG00000000907	PLXNC1
chr5	94453501	94453750	4.34915	12.2856	1.54213	1.73e-11	0.000148242	intron	ENSSSCG00000000912	EEA1
chr5	103910501	103910750	2.08397	9.68502	2.25663	1.66e-14	1.43e-07	intron	ENSSSCG00000024065
chr5	105267501	105267750	1.54032	7.5328	2.32785	5.27e-12	4.51e-05	intron	ENSSSCG00000000939	ACSS3
chr5	106918251	106918750	3.89611	10.3128	1.4481	3.77e-09	0.03225	intron	ENSSSCG00000000948	SYT1
chr6	4729751	4730000	0.362429	3.7664	3.38324	5.28e-09	0.045226	intron	ENSSSCG00000002671	ATP2C2
chr6	5103251	5103500	2.71822	8.60891	1.70542	2.22e-09	0.0189895	intron	ENSSSCG00000002682	MBTPS1
chr6	5350751	5351000	0.453036	4.39413	3.29196	4.08e-10	0.00349397	intron	ENSSSCG00000002684	CDH13
chr6	7017751	7018250	1.72154	6.90506	2.04317	1.26e-09	0.0107626	intron	ENSSSCG00000002688
chr6	7064751	7065000	0.906073	6.27733	2.82334	1.97e-12	1.69e-05	intron	ENSSSCG00000002688
chr6	7267751	7268250	1.44972	6.18765	2.13131	3.45e-09	0.0294978	intron	ENSSSCG00000002689	CMIP
chr6	11995001	11995500	1.08729	6.72571	2.66267	1.73e-12	1.49e-05	intron	ENSSSCG00000002708
chr6	17659501	17659750	1.17789	6.0083	2.38591	4.1e-10	0.00351355	intron	ENSSSCG00000002815	ADGRG1
chr6	17819001	17819250	2.537	8.60891	1.80452	4.72e-10	0.00404324	intron	ENSSSCG00000002811	CNGB1
chr6	27375501	27375750	0.181215	3.49737	4.23313	8.11e-10	0.0069402	intron	ENSSSCG00000002826
chr6	30862501	30862750	2.35579	8.25021	1.84962	5.52e-10	0.00472473	intron	ENSSSCG00000002838	ZNF423
chr6	38465751	38466250	1.2685	7.5328	2.60568	1.62e-13	1.39e-06	intron	ENSSSCG00000002865	GPATCH1
chr6	38508501	38509000	1.2685	5.73927	2.21402	5.54e-09	0.0474159	intron	ENSSSCG00000002865	GPATCH1
chr6	41571001	41571500	0.362429	4.57348	3.6626	2.16e-11	0.000185101	intron	ENSSSCG00000002935	ZNF568
chr6	46303501	46303750	0.181215	3.40769	4.19578	1.54e-09	0.0131956	intron	ENSSSCG00000003061	CADM4
chr6	49131751	49132000	1.17789	5.55992	2.27423	5.37e-09	0.0459308	intron	ENSSSCG00000003123	BSPH1
chr6	51816751	51817250	1.2685	6.36701	2.36349	1.57e-10	0.00134448	intron	ENSSSCG00000003236	SIGLEC5
chr6	64026751	64027000	0.543644	5.20122	3.27758	9.65e-12	8.26e-05	intron	ENSSSCG00000003396
chr6	64319751	64320000	3.08065	9.32632	1.64089	6.93e-10	0.00593292	intron	ENSSSCG00000003398
chr6	68853251	68853500	1.2685	6.45668	2.38364	9.35e-11	0.000801061	intron	ENSSSCG00000021026	TMEM51
chr6	71501501	71502000	1.08729	5.47024	2.36514	3.04e-09	0.025999	intron	ENSSSCG00000024752,ENSSSCG00000022839	ALDH4A1,
chr6	73672251	73672500	2.80883	8.96761	1.71713	3.97e-10	0.00339744	intron	ENSSSCG00000003513	ECE1
chr6	74611251	74611750	0.634251	4.66316	2.90225	1.43e-09	0.0122281	intron	ENSSSCG00000003524	C1QA
chr6	75693501	75694000	2.17457	8.25021	1.96452	1e-10	0.000856413	intron	ENSSSCG00000003539	GRHL3
chr6	75786501	75787000	1.08729	6.81539	2.68175	1e-12	8.59e-06	intron	ENSSSCG00000003541	STPG1
chr6	75792751	75793000	1.90275	7.08442	1.93662	2.97e-09	0.0254414	intron	ENSSSCG00000003541	STPG1
chr6	81048751	81049250	1.35911	6.81539	2.36283	3.59e-11	0.000307196	intron	ENSSSCG00000022554	MATN1
chr6	81485001	81485250	0.724858	6.0083	3.07769	6.15e-13	5.27e-06	intron	ENSSSCG00000003593	NKAIN1
chr6	81589001	81589500	1.08729	9.95405	3.2275	2.14e-21	1.83e-14	intron	ENSSSCG00000028826
chr6	81590251	81590500	1.35911	6.09798	2.20265	2.08e-09	0.0178314	intron	ENSSSCG00000028826
chr6	82873501	82873750	0.543644	5.02186	3.22706	3.16e-11	0.000270693	intron	ENSSSCG00000022120
chr6	88716001	88716250	4.07733	12.2856	1.63499	2.12e-12	1.82e-05	intron	ENSSSCG00000030187
chr6	101228501	101228750	0.724858	4.84251	2.76713	1.8e-09	0.015415	intron	ENSSSCG00000025584
chr6	118065501	118065750	0.181215	3.67672	4.30506	2.23e-10	0.00191353	intron	ENSSSCG00000003749	PIK3C3
chr6	124924501	124924750	2.62761	9.59535	1.91043	7.77e-12	6.65e-05	intron	ENSSSCG00000003764	PTGFR
chr6	126209751	126210250	1.99336	8.16053	2.07361	2.58e-11	0.000220719	intron	ENSSSCG00000003773	AK5
chr6	132044001	132044250	1.81215	7.44312	2.07773	1.81e-10	0.00155215	intron	ENSSSCG00000003789	CTH
chr6	136122751	136123000	1.90275	7.8915	2.09204	4.22e-11	0.000361495	intron	ENSSSCG00000004829	CACHD1
chr6	138822751	138823000	2.35579	8.33988	1.8652	3.52e-10	0.00301444	intron	ENSSSCG00000023243
chr6	140655251	140655500	0.362429	4.30445	3.57536	1.37e-10	0.00117314	intron	ENSSSCG00000003828
chr6	145566501	145566750	1.72154	6.81539	2.02434	2.02e-09	0.0173247	intron	ENSSSCG00000027525	DHCR24
chr6	146713501	146713750	0.0906073	3.13867	4.99425	1.11e-09	0.00948224	intron	ENSSSCG00000003851	CPT2
chr6	146735001	146735750	1.90275	7.5328	2.02502	2.86e-10	0.00244724	intron	ENSSSCG00000003851	CPT2
chr6	146749001	146749250	0.815466	5.11154	2.67753	1.25e-09	0.010717	intron	ENSSSCG00000003851	CPT2
chr6	146847251	146847500	4.9834	13.003	1.42802	7e-11	0.000599362	intron	ENSSSCG00000003852	SLC1A7
chr6	146908751	146909000	0.906073	6.72571	2.92271	1.17e-13	1e-06	intron	ENSSSCG00000027114	PODN
chr6	152175751	152176250	5.34583	18.4733	1.83319	9.16e-21	7.85e-14	intron	ENSSSCG00000003892,ENSSSCG00000003891
chr6	152650751	152651000	4.71158	12.0166	1.39503	7.08e-10	0.00605989	intron	ENSSSCG00000003905	RAD54L
chr6	153419501	153419750	2.71822	8.60891	1.70542	2.22e-09	0.0189895	intron	ENSSSCG00000003919	MUTYH
chr6	157622251	157622750	0.181215	4.57348	4.61908	3.37e-13	2.89e-06	intron	ENSSSCG00000003981,ENSSSCG00000003983	,SMAP2
chr7	1228001	1228500	4.89279	13.9895	1.55984	5.01e-13	4.29e-06	intron	ENSSSCG00000000994	GMDS
chr7	3467251	3467500	11.0541	21.7913	1.02487	8.24e-11	0.000705389	intron	ENSSSCG00000001016
chr7	4079251	4079500	1.63093	7.44312	2.22872	2.51e-11	0.000215252	intron	ENSSSCG00000024310	F13A1
chr7	5796501	5796750	3.7149	11.8373	1.71531	8.93e-13	7.65e-06	intron	ENSSSCG00000001033	SLC35B3
chr7	10558751	10559000	1.81215	6.99474	1.98823	1.95e-09	0.0167247	intron	ENSSSCG00000001057	MCUR1
chr7	16505001	16505250	1.90275	7.35344	1.99031	7.34e-10	0.00628625	intron	ENSSSCG00000001078	MBOAT1
chr7	31711751	31712000	2.537	8.51923	1.78944	7.33e-10	0.00627831	intron	ENSSSCG00000001488	GCLC
chr7	34654751	34655000	0.543644	4.30445	3.0052	3.4e-09	0.0291096	intron	ENSSSCG00000001520	LEMD2
chr7	37390251	37390500	0.543644	4.66316	3.12039	3.33e-10	0.0028484	intron	ENSSSCG00000001567	CPNE5
chr7	39708251	39708500	1.54032	6.36701	2.08567	3.42e-09	0.029268	intron	ENSSSCG00000025423	KCNK5
chr7	40064001	40064250	0.0906073	2.95931	4.90967	4.18e-09	0.0357565	intron	ENSSSCG00000001594	KIF6
chr7	46997501	46998250	1.81215	10.5818	2.58469	3.1e-18	2.66e-11	intron	ENSSSCG00000001711	CLIC5
chr7	53671501	53671750	3.17125	9.14697	1.57125	3.26e-09	0.0279318	intron	ENSSSCG00000001771	RASGRF1
chr7	55712751	55713250	5.43644	14.4379	1.45365	3.55e-12	3.04e-05	intron	ENSSSCG00000001788	STARD5
chr7	55761251	55761500	0.181215	3.58705	4.26955	4.26e-10	0.00364616	intron	ENSSSCG00000001789	TMC3
chr7	59812501	59813000	0	2.86964	8.02143	4.77e-10	0.00408733	intron	ENSSSCG00000001837	FANCI
chr7	60530751	60531250	1.08729	6.99474	2.71917	3.34e-13	2.86e-06	intron	ENSSSCG00000021361	ZNF710
chr7	61784751	61785250	0	3.31802	8.23013	1.5e-11	0.000128847	intron	ENSSSCG00000001866	RCN2
chr7	63070751	63071000	0.99668	5.82895	2.58075	1.14e-10	0.00097241	intron	ENSSSCG00000001885	C15orf39
chr7	82455751	82456250	0.181215	3.40769	4.19578	1.54e-09	0.0131956	intron	ENSSSCG00000002072
chr7	82458501	82458750	0.0906073	3.04899	4.95258	2.15e-09	0.0184201	intron	ENSSSCG00000002072
chr7	82511251	82511500	2.89943	8.60891	1.61269	4.63e-09	0.0396348	intron	ENSSSCG00000002077
chr7	82557001	82557500	2.71822	12.6443	2.25942	5.97e-19	5.11e-12	intron	ENSSSCG00000023624
chr7	82699001	82699250	4.43976	12.465	1.53335	1.53e-11	0.000130762	intron	ENSSSCG00000002071
chr7	99256501	99257000	1.44972	7.26377	2.36226	8.22e-12	7.04e-05	intron	ENSSSCG00000002306	GALNT16
chr7	99397501	99397750	1.2685	5.73927	2.21402	5.54e-09	0.0474159	intron	ENSSSCG00000028600	SLC39A9
chr7	103639001	103639250	0.271822	4.48381	4.03449	5.83e-12	4.99e-05	intron	ENSSSCG00000002368	LTBP2
chr7	103741751	103742000	1.63093	6.45668	2.02394	5.4e-09	0.0462108	intron	ENSSSCG00000002370	AREL1
chr7	104443251	104443500	0.543644	4.48381	3.06394	1.07e-09	0.0091416	intron	ENSSSCG00000021606
chr7	105733751	105734000	0.453036	4.03543	3.16943	4.38e-09	0.0374768	intron	ENSSSCG00000002388	ESRRB
chr7	117570501	117570750	4.07733	12.8237	1.69677	1.7e-13	1.46e-06	intron	ENSSSCG00000002429	FOXN3
chr7	117730501	117730750	0.271822	3.94575	3.85055	2.57e-10	0.00219905	intron	ENSSSCG00000002429	FOXN3
chr7	117857751	117858500	2.17457	10.4921	2.31091	5.17e-16	4.43e-09	intron	ENSSSCG00000002429	FOXN3
chr7	118884501	118884750	1.81215	6.90506	1.96964	3.12e-09	0.0267204	intron	ENSSSCG00000002436
chr7	118939251	118939500	1.54032	6.81539	2.18368	2.96e-10	0.00253129	intron	ENSSSCG00000002436
chr7	119782251	119782500	0.0906073	3.22834	5.03475	5.7e-10	0.00487787	intron	ENSSSCG00000002442	CATSPERB
chr7	120034251	120034500	1.72154	7.35344	2.13379	1.12e-10	0.000962561	intron	ENSSSCG00000002444	FBLN5
chr7	120172001	120172250	1.44972	6.36701	2.17246	1.29e-09	0.0110227	intron	ENSSSCG00000002445	TRIP11
chr7	121782251	121782500	4.43976	11.7476	1.44791	3.49e-10	0.00298907	intron	ENSSSCG00000002464	PRIMA1
chr7	123916501	123917000	0.99668	6.0083	2.62439	3.84e-11	0.000328854	intron	ENSSSCG00000002495	SYNE3
chr7	129356001	129356500	2.89943	8.69859	1.62762	3.04e-09	0.0260582	intron	ENSSSCG00000002528
chr7	129979751	129980000	3.26186	9.32632	1.55873	2.89e-09	0.0247372	intron	ENSSSCG00000002540	PPP2R5C
chr7	129981001	129981750	1.2685	6.72571	2.44243	1.95e-11	0.000167401	intron	ENSSSCG00000002540	PPP2R5C
chr7	129982251	129983500	3.26186	21.7913	2.78212	1.67e-39	1.43e-32	intron	ENSSSCG00000002540	PPP2R5C
chr7	134053751	134054000	0	3.31802	8.23013	1.5e-11	0.000128847	intron	ENSSSCG00000002621	TRAM2
chr7	134304751	134305250	0.543644	5.47024	3.35018	8.84e-13	7.57e-06	intron	ENSSSCG00000002623
chr8	3351001	3351250	3.44308	11.0302	1.7228	4.27e-12	3.65e-05	intron	ENSSSCG00000027349	TBC1D14
chr8	3410751	3411000	2.08397	7.44312	1.87728	2.63e-09	0.0225475	intron	ENSSSCG00000022867
chr8	10492001	10492500	1.35911	6.81539	2.36283	3.59e-11	0.000307196	intron	ENSSSCG00000008738	CC2D2A
chr8	10732501	10732750	0.815466	4.93219	2.62611	3.73e-09	0.0319426	intron	ENSSSCG00000008742	CD38
chr8	10896001	10896250	3.98672	10.7611	1.47636	1.02e-09	0.00876393	intron	ENSSSCG00000008745	PROM1
chr8	10911501	10911750	0.99668	5.6496	2.53575	3.33e-10	0.00285245	intron	ENSSSCG00000008745	PROM1
chr8	12362751	12363000	0.362429	3.94575	3.45016	1.57e-09	0.0134777	intron	ENSSSCG00000023941	CLRN2
chr8	19269251	19269500	5.07401	13.6308	1.47005	9.01e-12	7.72e-05	intron	ENSSSCG00000023001	CCDC149
chr8	32129751	32130000	0.634251	4.48381	2.84581	4.43e-09	0.0379507	intron	ENSSSCG00000008789	WDR19
chr8	33265751	33266000	0.724858	5.02186	2.81948	5.89e-10	0.00504043	intron	ENSSSCG00000022168	APBB2
chr8	40914751	40915000	0.99668	5.55992	2.51272	5.69e-10	0.00487007	intron	ENSSSCG00000008829	OCIAD2
chr8	57837501	57838000	2.17457	8.51923	2.01075	2.46e-11	0.000210508	intron	ENSSSCG00000008901	PAICS
chr8	59032501	59032750	0.0906073	3.40769	5.11249	1.5e-10	0.00128835	intron	ENSSSCG00000022955	POLR2B
chr8	71506001	71506500	0	2.95931	8.06565	2.39e-10	0.00204707	intron	ENSSSCG00000008940	GRSF1
chr8	71914251	71914500	0.724858	5.20122	2.87	1.91e-10	0.00163465	intron	ENSSSCG00000008943	SLC4A4
chr8	76474001	76474250	1.08729	5.55992	2.38855	1.81e-09	0.0154614	intron	ENSSSCG00000008984	SHROOM3
chr8	78196001	78196250	4.53036	11.2992	1.36275	4.21e-09	0.0360145	intron	ENSSSCG00000008991	FRAS1
chr8	80678501	80678750	1.99336	7.80182	2.00885	1.73e-10	0.00147854	intron	ENSSSCG00000009011	FHDC1
chr8	82138251	82138500	0.815466	5.38057	2.75138	1.37e-10	0.00117552	intron	ENSSSCG00000020717
chr8	85963751	85964250	1.08729	5.91863	2.47857	2.21e-10	0.00189025	intron	ENSSSCG00000009029
chr8	85979501	85980000	0.0906073	3.40769	5.11249	1.5e-10	0.00128835	intron	ENSSSCG00000009029
chr8	86041751	86042000	0.724858	6.0083	3.07769	6.15e-13	5.27e-06	intron	ENSSSCG00000009029
chr8	89521251	89521500	0.362429	3.7664	3.38324	5.28e-09	0.045226	intron	ENSSSCG00000009048	GAB1
chr8	104102501	104102750	1.54032	6.36701	2.08567	3.42e-09	0.029268	intron	ENSSSCG00000009079	INTU
chr8	117542501	117543000	0.181215	4.30445	4.53184	2.39e-12	2.04e-05	intron	ENSSSCG00000009125	ANK2
chr8	134404001	134404250	3.98672	10.4024	1.4275	4.8e-09	0.0411071	intron	ENSSSCG00000009192	PDLIM5
chr8	138033501	138033750	1.54032	6.45668	2.10581	2.11e-09	0.0180226	intron	ENSSSCG00000022986
chr8	140194001	140194250	3.17125	9.05729	1.55705	4.91e-09	0.0420435	intron	ENSSSCG00000009213	ABCG2
chr8	140199501	140200000	1.35911	6.27733	2.24439	7.65e-10	0.00654617	intron	ENSSSCG00000009213	ABCG2
chr8	140253751	140254000	0.906073	5.11154	2.52753	4.27e-09	0.0365346	intron	ENSSSCG00000009217	PKD2
chr8	140421501	140421750	1.35911	6.27733	2.24439	7.65e-10	0.00654617	intron	ENSSSCG00000028730	MEPE
chr8	141316501	141316750	3.26186	10.1334	1.67833	6.77e-11	0.000579678	intron	ENSSSCG00000028952	SLC10A6
chr8	142232251	142232750	0.724858	5.6496	2.98905	6.23e-12	5.33e-05	intron	ENSSSCG00000009229	ARHGAP24
chr8	144213251	144213500	0.543644	4.30445	3.0052	3.4e-09	0.0291096	intron	ENSSSCG00000009233	GPAT3
chr9	14405751	14406000	2.17457	7.62247	1.8505	2.45e-09	0.0210167	intron	ENSSSCG00000014894
chr9	14482501	14482750	1.54032	6.45668	2.10581	2.11e-09	0.0180226	intron	ENSSSCG00000014894
chr9	28382501	28382750	0.181215	4.1251	4.4706	8.77e-12	7.51e-05	intron	ENSSSCG00000014935	FAT3
chr9	29757251	29757500	1.44972	7.62247	2.43169	1.03e-12	8.83e-06	intron	ENSSSCG00000014946	CEP295
chr9	30481251	30481500	2.35579	8.16053	1.83387	8.63e-10	0.00738919	intron	ENSSSCG00000014959	PIWIL4
chr9	30934001	30934250	2.62761	8.69859	1.76905	6.71e-10	0.00574789	intron	ENSSSCG00000014965	ENDOD1
chr9	44330751	44331000	2.99004	9.7747	1.75147	3.76e-11	0.000321659	intron	ENSSSCG00000021820
chr9	50141001	50141250	0.181215	3.85607	4.37357	6.14e-11	0.000525451	intron	ENSSSCG00000015082
chr9	50204751	50205000	0	3.04899	8.10856	1.2e-10	0.00102527	intron	ENSSSCG00000015082
chr9	65390751	65391000	0.362429	3.85607	3.41709	2.89e-09	0.0247112	intron	ENSSSCG00000015253	NTM
chr9	73332251	73332500	1.17789	5.6496	2.29727	3.22e-09	0.0275988	intron	ENSSSCG00000015645	SRGAP2
chr9	116433251	116433500	0.362429	4.03543	3.48249	8.57e-10	0.00733824	intron	ENSSSCG00000015432	ATXN7L1
chr9	117542751	117543250	0.724858	7.08442	3.31498	5.23e-16	4.48e-09	intron	ENSSSCG00000027272
chr9	130579001	130579250	0.362429	3.7664	3.38324	5.28e-09	0.045226	intron	ENSSSCG00000023997
chr9	132399501	132399750	1.2685	5.91863	2.25833	2.02e-09	0.0173327	intron	ENSSSCG00000015522,ENSSSCG00000015523	ANGPTL1,RALGPS2
chr9	133793251	133793500	0.362429	3.7664	3.38324	5.28e-09	0.045226	intron	ENSSSCG00000015534	ACBD6
chr9	136888251	136888500	3.26186	9.23664	1.54481	4.34e-09	0.0371416	intron	ENSSSCG00000015557	NMNAT2
chr9	137484251	137484750	0.181215	3.22834	4.11804	5.55e-09	0.047531	intron	ENSSSCG00000030217	COLGALT2
chr9	142204251	142205000	2.99004	11.1198	1.93728	4.28e-14	3.67e-07	intron	ENSSSCG00000015583	SMYD2
chr9	144032251	144032500	0.99668	6.18765	2.66675	1.29e-11	0.000110374	intron	ENSSSCG00000015598	TMEM206
chr9	144818001	144818500	1.35911	8.78826	2.72909	2.8e-16	2.4e-09	intron	ENSSSCG00000021068	TRAF5
chr9	145506501	145507000	0.453036	5.55992	3.63069	8.31e-14	7.12e-07	intron	ENSSSCG00000015607	HHAT
chr9	145871001	145871500	1.81215	11.3889	2.69063	2.41e-20	2.06e-13	intron	ENSSSCG00000015610	SYT14
chr9	146611001	146611500	0.634251	4.93219	2.98299	2.57e-10	0.00220202	intron	ENSSSCG00000015618	LAMB3
chr9	148011251	148011750	2.537	9.32632	1.91986	1.3e-11	0.000111057	intron	ENSSSCG00000015621
chr9	148720751	148721000	1.72154	7.35344	2.13379	1.12e-10	0.000962561	intron	ENSSSCG00000029907
chr9	148819501	148819750	2.99004	10.4024	1.84117	1.67e-12	1.43e-05	intron	ENSSSCG00000029907
chr9	150090501	150090750	2.08397	7.71215	1.92843	6.69e-10	0.00572434	intron	ENSSSCG00000022009	DDC
chr9	150146751	150147000	1.2685	6.54636	2.4035	5.56e-11	0.000476308	intron	ENSSSCG00000022009	DDC
chr9	150591001	150591250	0.634251	4.48381	2.84581	4.43e-09	0.0379507	intron	ENSSSCG00000025867
chrX	3167501	3167750	0.362429	3.7664	3.38324	5.28e-09	0.045226	intron	ENSSSCG00000012097	NLGN4X
chrX	4020001	4020250	5.79887	13.7205	1.28726	6.91e-10	0.00591344	intron	ENSSSCG00000023172	PUDP
chrX	4840501	4841000	0.543644	4.93219	3.20112	5.71e-11	0.000488765	intron	ENSSSCG00000031025	CH242-236E18.2
chrX	4869501	4869750	0.634251	4.48381	2.84581	4.43e-09	0.0379507	intron	ENSSSCG00000031025	CH242-236E18.2
chrX	4988751	4989000	3.35247	9.59535	1.56032	1.7e-09	0.0145629	intron	ENSSSCG00000031025	CH242-236E18.2
chrX	5029001	5029250	3.17125	10.3128	1.74411	1.32e-11	0.00011328	intron	ENSSSCG00000031025	CH242-236E18.2
chrX	5445751	5446250	0.271822	6.63603	4.59893	5.95e-19	5.1e-12	intron	ENSSSCG00000012101	ANOS1
chrX	5549251	5549500	2.99004	9.23664	1.66988	5.03e-10	0.00430946	intron	ENSSSCG00000012101	ANOS1
chrX	6010251	6010500	0.543644	4.48381	3.06394	1.07e-09	0.0091416	intron	ENSSSCG00000030749	CH242-276H23.1
chrX	6509001	6509500	1.44972	7.62247	2.43169	1.03e-12	8.83e-06	intron	ENSSSCG00000012102	TBL1X
chrX	6514501	6514750	1.2685	5.73927	2.21402	5.54e-09	0.0474159	intron	ENSSSCG00000012102	TBL1X
chrX	7267001	7267500	0.815466	5.02186	2.65205	2.16e-09	0.018523	intron	ENSSSCG00000012108	WWC3
chrX	7273001	7273500	1.17789	6.27733	2.44899	8.54e-11	0.000731682	intron	ENSSSCG00000012108	WWC3
chrX	7292501	7293000	0.815466	6.54636	3.03378	8.55e-14	7.33e-07	intron	ENSSSCG00000012108	WWC3
chrX	7299501	7299750	0.634251	5.29089	3.08405	2.55e-11	0.000218153	intron	ENSSSCG00000012108	WWC3
chrX	7350751	7351500	1.63093	8.78826	2.46807	1.14e-14	9.79e-08	intron	ENSSSCG00000024809	CLCN4
chrX	7353001	7353500	1.63093	7.44312	2.22872	2.51e-11	0.000215252	intron	ENSSSCG00000024809	CLCN4
chrX	7362501	7362750	6.97676	15.2449	1.17284	1.27e-09	0.0108337	intron	ENSSSCG00000024809	CLCN4
chrX	7369251	7369500	1.44972	6.36701	2.17246	1.29e-09	0.0110227	intron	ENSSSCG00000024809	CLCN4
chrX	7376501	7376750	1.63093	7.17409	2.17569	1.12e-10	0.00095543	intron	ENSSSCG00000024809	CLCN4
chrX	7380751	7381000	2.26518	8.69859	1.98218	2.37e-11	0.000203129	intron	ENSSSCG00000024809	CLCN4
chrX	7648751	7649000	5.98008	14.2585	1.29841	2.5e-10	0.00213799	intron	ENSSSCG00000012110	MID1
chrX	7664751	7665250	1.99336	7.26377	1.90591	2.81e-09	0.0240356	intron	ENSSSCG00000012110	MID1
chrX	7696001	7696250	0.906073	5.29089	2.57717	8.51e-10	0.00728871	intron	ENSSSCG00000012110	MID1
chrX	7729001	7729250	1.99336	7.26377	1.90591	2.81e-09	0.0240356	intron	ENSSSCG00000012110	MID1
chrX	7747001	7747500	0.271822	3.85607	3.81748	4.81e-10	0.00411526	intron	ENSSSCG00000012110	MID1
chrX	7761751	7762250	0.271822	6.54636	4.57933	1.14e-18	9.77e-12	intron	ENSSSCG00000012110	MID1
chrX	7887501	7888000	0	3.04899	8.10856	1.2e-10	0.00102527	intron	ENSSSCG00000012110	MID1
chrX	7904501	7904750	0.181215	3.31802	4.15743	2.93e-09	0.0250596	intron	ENSSSCG00000012110	MID1
chrX	7926501	7927000	0.724858	7.17409	3.3331	2.88e-16	2.47e-09	intron	ENSSSCG00000012110	MID1
chrX	7938001	7938500	4.07733	12.5547	1.66621	6.06e-13	5.19e-06	intron	ENSSSCG00000012110	MID1
chrX	8449501	8449750	0.634251	4.66316	2.90225	1.43e-09	0.0122281	intron	ENSSSCG00000012111	HCCS
chrX	8546501	8546750	3.53368	10.0437	1.55043	8.86e-10	0.00758597	intron	ENSSSCG00000012112	ARHGAP6
chrX	8563001	8563250	0	2.86964	8.02143	4.77e-10	0.00408733	intron	ENSSSCG00000012112	ARHGAP6
chrX	8581751	8582250	1.63093	7.71215	2.27987	5.56e-12	4.76e-05	intron	ENSSSCG00000012112	ARHGAP6
chrX	8627001	8627250	1.90275	8.07085	2.12442	1.6e-11	0.000137258	intron	ENSSSCG00000012112	ARHGAP6
chrX	8633001	8633250	0.362429	3.7664	3.38324	5.28e-09	0.045226	intron	ENSSSCG00000012112	ARHGAP6
chrX	8685751	8686250	1.99336	8.07085	2.05769	4.16e-11	0.000356166	intron	ENSSSCG00000012112	ARHGAP6
chrX	8819751	8820000	0.181215	3.49737	4.23313	8.11e-10	0.0069402	intron	ENSSSCG00000012112	ARHGAP6
chrX	10327001	10327250	0.362429	4.21478	3.54506	2.53e-10	0.00216488	intron	ENSSSCG00000030877	FRMPD4
chrX	10426751	10427000	6.79555	14.7966	1.16771	2.44e-09	0.0209227	intron	ENSSSCG00000012116	PRPS2
chrX	10429751	10430250	0.724858	4.93219	2.79354	1.03e-09	0.00882401	intron	ENSSSCG00000012116	PRPS2
chrX	11362251	11362750	0.634251	6.0083	3.26714	1.28e-13	1.1e-06	intron	ENSSSCG00000012125	OFD1
chrX	11404251	11404500	1.08729	5.55992	2.38855	1.81e-09	0.0154614	intron	ENSSSCG00000012126	GPM6B
chrX	11434501	11434750	1.35911	5.91863	2.15966	5.62e-09	0.0481085	intron	ENSSSCG00000012126	GPM6B
chrX	11488001	11488250	0	3.13867	8.15023	6e-11	0.00051353	intron	ENSSSCG00000012126	GPM6B
chrX	11535251	11535500	0	3.49737	8.30583	3.78e-12	3.23e-05	intron	ENSSSCG00000012126	GPM6B
chrX	12824001	12824500	0.362429	6.0083	4.05543	5.11e-16	4.38e-09	intron	ENSSSCG00000012133,ENSSSCG00000030844	ASB11,CH242-100L3.3
chrX	12968751	12969000	3.53368	10.2231	1.57594	3.93e-10	0.00336227	intron	ENSSSCG00000012136	PIR
chrX	12970001	12970500	2.35579	8.33988	1.8652	3.52e-10	0.00301444	intron	ENSSSCG00000012136	PIR
chrX	12971501	12972000	0.362429	4.03543	3.48249	8.57e-10	0.00733824	intron	ENSSSCG00000012136	PIR
chrX	12993001	12993500	0	2.69028	7.92869	1.9e-09	0.0162972	intron	ENSSSCG00000012136	PIR
chrX	14088501	14088750	0.543644	4.48381	3.06394	1.07e-09	0.0091416	intron	ENSSSCG00000012146	CTPS2
chrX	14091001	14091250	4.80219	12.2856	1.39953	4.21e-10	0.00360214	intron	ENSSSCG00000012146	CTPS2
chrX	14162501	14163000	1.17789	6.81539	2.56743	3.51e-12	3.01e-05	intron	ENSSSCG00000012148	SYAP1
chrX	14163251	14163750	4.53036	13.2721	1.59472	8.05e-13	6.9e-06	intron	ENSSSCG00000012148	SYAP1
chrX	14167251	14167750	1.99336	7.80182	2.00885	1.73e-10	0.00147854	intron	ENSSSCG00000012148	SYAP1
chrX	14173501	14174000	2.35579	8.33988	1.8652	3.52e-10	0.00301444	intron	ENSSSCG00000012148	SYAP1
chrX	14176751	14177000	1.2685	6.36701	2.36349	1.57e-10	0.00134448	intron	ENSSSCG00000012148	SYAP1
chrX	14177501	14177750	0.634251	5.20122	3.05944	4.55e-11	0.000389863	intron	ENSSSCG00000012148	SYAP1
chrX	14178001	14178500	0.906073	5.55992	2.64858	1.66e-10	0.00142564	intron	ENSSSCG00000012148	SYAP1
chrX	14236001	14236500	1.2685	6.45668	2.38364	9.35e-11	0.000801061	intron	ENSSSCG00000029764	TXLNG
chrX	14267251	14267750	0	3.58705	8.34224	1.89e-12	1.62e-05	intron	ENSSSCG00000029764	TXLNG
chrX	14268501	14268750	0.99668	6.0083	2.62439	3.84e-11	0.000328854	intron	ENSSSCG00000029764	TXLNG
chrX	14276251	14276500	1.2685	6.54636	2.4035	5.56e-11	0.000476308	intron	ENSSSCG00000029764	TXLNG
chrX	14277501	14277750	4.62097	11.3889	1.34565	5.22e-09	0.0446593	intron	ENSSSCG00000029764	TXLNG
chrX	14310751	14311250	2.4464	10.5818	2.15409	2.53e-15	2.17e-08	intron	ENSSSCG00000012149	RBBP7
chrX	14400751	14401000	0	3.49737	8.30583	3.78e-12	3.23e-05	intron	ENSSSCG00000012150	REPS2
chrX	14408751	14409000	1.2685	5.91863	2.25833	2.02e-09	0.0173327	intron	ENSSSCG00000012150	REPS2
chrX	14446001	14446250	1.81215	6.99474	1.98823	1.95e-09	0.0167247	intron	ENSSSCG00000012150	REPS2
chrX	14459251	14459500	6.97676	15.4243	1.1897	6.55e-10	0.00560727	intron	ENSSSCG00000012150	REPS2
chrX	14478001	14478250	1.08729	5.55992	2.38855	1.81e-09	0.0154614	intron	ENSSSCG00000012150	REPS2
chrX	14508751	14509000	2.80883	9.14697	1.74566	1.66e-10	0.0014187	intron	ENSSSCG00000012150	REPS2
chrX	14953751	14954000	0.181215	3.22834	4.11804	5.55e-09	0.047531	intron	ENSSSCG00000012151	NHS
chrX	14991501	14991750	3.53368	9.86438	1.52447	1.98e-09	0.0169741	intron	ENSSSCG00000012151	NHS
chrX	15018001	15018500	2.26518	9.95405	2.17645	2.9e-14	2.48e-07	intron	ENSSSCG00000012151	NHS
chrX	15070501	15071000	1.2685	6.63603	2.4231	3.3e-11	0.000282647	intron	ENSSSCG00000012151	NHS
chrX	15081001	15081750	1.44972	6.27733	2.15203	2.11e-09	0.0180534	intron	ENSSSCG00000012151	NHS
chrX	15091001	15091250	0.634251	5.55992	3.15546	2.46e-12	2.1e-05	intron	ENSSSCG00000012151	NHS
chrX	15114751	15115250	2.4464	9.32632	1.97209	5.41e-12	4.64e-05	intron	ENSSSCG00000012151	NHS
chrX	15164251	15164500	4.07733	10.8508	1.45599	1.32e-09	0.0112684	intron	ENSSSCG00000012151	NHS
chrX	15193001	15193500	0.362429	5.29089	3.87235	1.49e-13	1.28e-06	intron	ENSSSCG00000012151	NHS
chrX	15202001	15202500	1.35911	6.90506	2.38166	2.14e-11	0.000183179	intron	ENSSSCG00000012151	NHS
chrX	15301251	15301500	3.08065	10.7611	1.84712	6.36e-13	5.45e-06	intron	ENSSSCG00000012151	NHS
chrX	15307501	15307750	0	3.31802	8.23013	1.5e-11	0.000128847	intron	ENSSSCG00000012152	SCML1
chrX	15355501	15356000	2.537	8.60891	1.80452	4.72e-10	0.00404324	intron	ENSSSCG00000012153	RAI2
chrX	15368501	15368750	2.17457	7.5328	1.83346	3.84e-09	0.0328985	intron	ENSSSCG00000012153	RAI2
chrX	16281001	16281250	0.453036	4.03543	3.16943	4.38e-09	0.0374768	intron	ENSSSCG00000012156	CDKL5
chrX	16303001	16303750	2.89943	12.6443	2.16669	4.8e-18	4.11e-11	intron	ENSSSCG00000012156,ENSSSCG00000026932	CDKL5,RS1
chrX	16313751	16314000	3.53368	10.0437	1.55043	8.86e-10	0.00758597	intron	ENSSSCG00000026932	RS1
chrX	16344501	16344750	3.44308	10.4024	1.63836	8.4e-11	0.000718975	intron	ENSSSCG00000030274	PPEF1
chrX	16632751	16633250	0.99668	5.38057	2.46551	1.65e-09	0.0141028	intron	ENSSSCG00000029756	ADGRG2
chrX	16637501	16638250	1.2685	6.99474	2.49892	4.01e-12	3.44e-05	intron	ENSSSCG00000029756	ADGRG2
chrX	16658501	16659000	0.634251	5.82895	3.2235	4.19e-13	3.59e-06	intron	ENSSSCG00000029756	ADGRG2
chrX	17182501	17183000	0.815466	5.6496	2.82162	2.56e-11	0.000219479	intron	ENSSSCG00000012160	SH3KBP1
chrX	17199751	17200000	0.906073	5.6496	2.67162	9.62e-11	0.000824174	intron	ENSSSCG00000012160	SH3KBP1
chrX	17348251	17348500	3.7149	10.9405	1.60176	6.01e-11	0.000515127	intron	ENSSSCG00000012160	SH3KBP1
chrX	17348751	17349000	4.53036	12.1063	1.46219	1.41e-10	0.00120518	intron	ENSSSCG00000012160	SH3KBP1
chrX	17467251	17467500	0.634251	4.66316	2.90225	1.43e-09	0.0122281	intron	ENSSSCG00000012160	SH3KBP1
chrX	17627251	17627500	0.724858	4.66316	2.71281	5.46e-09	0.0467312	intron	ENSSSCG00000012161	MAP7D2
chrX	17638501	17638750	1.2685	5.82895	2.23635	3.35e-09	0.028703	intron	ENSSSCG00000012161	MAP7D2
chrX	17707001	17707500	0.181215	3.58705	4.26955	4.26e-10	0.00364616	intron	ENSSSCG00000012162	EIF1AX
chrX	17770501	17771000	3.08065	9.23664	1.62697	1.06e-09	0.00903309	intron	ENSSSCG00000012163	RPS6KA3
chrX	19303501	19304250	0	4.1251	8.5433	2.99e-14	2.56e-07	intron	ENSSSCG00000012166	SMS
chrX	19390751	19391250	1.44972	6.54636	2.21247	4.77e-10	0.00408056	intron	ENSSSCG00000012167	PHEX
chrX	21449001	21449250	2.35579	8.07085	1.81795	1.35e-09	0.0115306	intron	ENSSSCG00000012175	CXorf58
chrX	37206251	37206500	0	2.95931	8.06565	2.39e-10	0.00204707	intron	ENSSSCG00000023642	XK
chrX	37222751	37223500	0.0906073	3.22834	5.03475	5.7e-10	0.00487787	intron	ENSSSCG00000023642	XK
chrX	37361501	37361750	0.453036	4.75284	3.4049	3.7e-11	0.000316851	intron	ENSSSCG00000012229	CYBB
chrX	37708001	37708500	0.0906073	4.1251	5.38731	7.17e-13	6.14e-06	intron	ENSSSCG00000012233	SYTL5
chrX	37804501	37805000	1.44972	7.71215	2.44854	6.11e-13	5.23e-06	intron	ENSSSCG00000012233	SYTL5
chrX	37817251	37817500	1.2685	7.17409	2.53539	1.39e-12	1.19e-05	intron	ENSSSCG00000012233	SYTL5
chrX	38196001	38196500	0.0906073	3.13867	4.99425	1.11e-09	0.00948224	intron	ENSSSCG00000012236	OTC
chrX	38372001	38372500	2.4464	9.416	1.98587	3.4e-12	2.91e-05	intron	ENSSSCG00000012237	CH242-137L16.1
chrX	39842001	39842250	6.52372	14.7069	1.21774	7.59e-10	0.00649922	intron	ENSSSCG00000012241	BCOR
chrX	39850501	39850750	1.44972	6.45668	2.19261	7.84e-10	0.0067143	intron	ENSSSCG00000012241	BCOR
chrX	39901501	39901750	0.362429	4.66316	3.69055	1.16e-11	9.98e-05	intron	ENSSSCG00000012241	BCOR
chrX	40434501	40434750	3.62429	9.86438	1.48806	3.85e-09	0.0329527	intron	ENSSSCG00000012249	CXorf38
chrX	41051751	41052000	0.0906073	2.95931	4.90967	4.18e-09	0.0357565	intron	ENSSSCG00000012251	USP9X
chrX	41058001	41058250	1.81215	7.17409	2.0247	7.6e-10	0.00650624	intron	ENSSSCG00000012251	USP9X
chrX	43452251	43452750	1.2685	5.82895	2.23635	3.35e-09	0.028703	intron	ENSSSCG00000023215	MAOB
chrX	43876251	43876500	1.99336	7.44312	1.94105	1.12e-09	0.00957444	intron	ENSSSCG00000021846	EFHC2
chrX	43955751	43956000	2.08397	7.44312	1.87728	2.63e-09	0.0225475	intron	ENSSSCG00000021846	EFHC2
chrX	46042751	46043250	1.35911	7.62247	2.52405	3.2e-13	2.74e-06	intron	ENSSSCG00000012265	CHST7
chrX	46092001	46092250	1.2685	6.0083	2.27999	1.22e-09	0.0104417	intron	ENSSSCG00000012266,ENSSSCG00000012265	SLC9A7,CHST7
chrX	46116751	46117250	0.181215	3.22834	4.11804	5.55e-09	0.047531	intron	ENSSSCG00000012266,ENSSSCG00000012265	SLC9A7,CHST7
chrX	46121501	46121750	4.16793	11.9269	1.56066	2.21e-11	0.000189679	intron	ENSSSCG00000012266,ENSSSCG00000012265	SLC9A7,CHST7
chrX	46418501	46418750	0	2.69028	7.92869	1.9e-09	0.0162972	intron	ENSSSCG00000012267	JADE3
chrX	46774751	46775500	0.362429	4.75284	3.71797	6.27e-12	5.37e-05	intron	ENSSSCG00000012269	CDK16
chrX	46800751	46801500	0	6.99474	9.30355	3.86e-24	3.3e-17	intron	ENSSSCG00000012270	UBA1
chrX	47303001	47303250	0.181215	3.31802	4.15743	2.93e-09	0.0250596	intron	ENSSSCG00000030784	CH242-69I19.6
chrX	47308251	47308750	3.17125	10.2231	1.73153	2.04e-11	0.000175092	intron	ENSSSCG00000012279,ENSSSCG00000030784	ELK1,CH242-69I19.6
chrX	47591751	47592000	0	3.31802	8.23013	1.5e-11	0.000128847	intron	ENSSSCG00000021591
chrX	47592751	47593000	0	2.60061	7.87998	3.8e-09	0.0325441	intron	ENSSSCG00000021591
chrX	47806501	47807000	3.44308	10.5818	1.66299	3.62e-11	0.000309759	intron	ENSSSCG00000021934	OTUD5
chrX	47836251	47836750	0.362429	6.27733	4.11851	7.6e-17	6.51e-10	intron	ENSSSCG00000025264	PQBP1
chrX	47838001	47838500	0	3.31802	8.23013	1.5e-11	0.000128847	intron	ENSSSCG00000022647	TIMM17B
chrX	47859751	47860000	0.181215	3.31802	4.15743	2.93e-09	0.0250596	intron	ENSSSCG00000025545	HDAC6
chrX	47877751	47878250	1.99336	7.44312	1.94105	1.12e-09	0.00957444	intron	ENSSSCG00000025545	HDAC6
chrX	47917001	47917750	0.0906073	3.58705	5.18626	3.96e-11	0.000339489	intron	ENSSSCG00000021106
chrX	48034001	48034250	0.181215	3.85607	4.37357	6.14e-11	0.000525451	intron	ENSSSCG00000012291	GPKOW
chrX	48056251	48056500	0.0906073	4.1251	5.38731	7.17e-13	6.14e-06	intron	ENSSSCG00000012295	MAGIX
chrX	48084251	48084500	0.543644	4.75284	3.14781	1.85e-10	0.00158558	intron	ENSSSCG00000012292	SYP
chrX	48094001	48094250	0.453036	4.21478	3.232	1.34e-09	0.0114858	intron	ENSSSCG00000012292	SYP
chrX	48111751	48112250	0.906073	6.09798	2.78159	6.04e-12	5.17e-05	intron	ENSSSCG00000012298	CACNA1F
chrX	48128001	48128250	1.17789	6.54636	2.50943	1.75e-11	0.000149626	intron	ENSSSCG00000012298	CACNA1F
chrX	48729001	48729250	2.89943	9.416	1.74181	9.82e-11	0.000840614	intron	ENSSSCG00000023026	CLCN5
chrX	48735001	48735500	1.90275	7.35344	1.99031	7.34e-10	0.00628625	intron	ENSSSCG00000023026	CLCN5
chrX	49106001	49106500	0.181215	3.31802	4.15743	2.93e-09	0.0250596	intron	ENSSSCG00000012308	DGKK
chrX	50695751	50696250	0	3.22834	8.19074	3e-11	0.000257224	intron	ENSSSCG00000012318	MAGED1
chrX	50696501	50697000	0.271822	4.1251	3.9145	7.3e-11	0.000625496	intron	ENSSSCG00000012318	MAGED1
chrX	50886751	50887000	0.181215	3.31802	4.15743	2.93e-09	0.0250596	intron	ENSSSCG00000012319	MAGED4B
chrX	51700751	51701000	0.99668	5.38057	2.46551	1.65e-09	0.0141028	intron	ENSSSCG00000012325,ENSSSCG00000030764	SMC1A
chrX	53361501	53362250	0.362429	7.17409	4.31084	1.27e-19	1.09e-12	intron	ENSSSCG00000012342	MAGED2
chrX	58401751	58402000	0	3.40769	8.26848	7.54e-12	6.45e-05	intron	ENSSSCG00000012366	LAS1L
chrX	62340251	62340750	0.181215	3.31802	4.15743	2.93e-09	0.0250596	intron	ENSSSCG00000024463	PJA1
chrX	63513501	63514000	0	6.36701	9.16812	4.81e-22	4.12e-15	intron	ENSSSCG00000012378	PDZD11
chrX	64963001	64963250	0	3.13867	8.15023	6e-11	0.00051353	intron	ENSSSCG00000012403	OGT
chrX	65779751	65780000	0	5.73927	9.01865	6.01e-20	5.15e-13	intron	ENSSSCG00000023312	PIN4
chrX	73954251	73954500	0.271822	3.58705	3.71345	3.12e-09	0.0267432	intron	ENSSSCG00000025156	CH242-123K13.1
chrX	74025501	74026000	0	3.7664	8.41242	4.75e-13	4.07e-06	intron	ENSSSCG00000025156	CH242-123K13.1
chrX	90170251	90170750	0.0906073	2.95931	4.90967	4.18e-09	0.0357565	intron	ENSSSCG00000012481	TSPAN6
chrX	97471001	97471500	0	3.58705	8.34224	1.89e-12	1.62e-05	intron	ENSSSCG00000012514	BEX5
chrX	98352751	98353000	0.0906073	3.13867	4.99425	1.11e-09	0.00948224	intron	ENSSSCG00000012534	MORF4L2
chrX	98353251	98353750	0	4.57348	8.69178	9.46e-16	8.11e-09	intron	ENSSSCG00000012534	MORF4L2
chrX	101625751	101626000	0	2.95931	8.06565	2.39e-10	0.00204707	intron	ENSSSCG00000022993	TBC1D8B
chrX	102471001	102471250	3.17125	9.416	1.61302	9.44e-10	0.00808219	intron	ENSSSCG00000012561	FRMPD3
chrX	102521001	102521250	1.17789	6.0083	2.38591	4.1e-10	0.00351355	intron	ENSSSCG00000012560	PRPS1
chrX	102779251	102779500	0	2.69028	7.92869	1.9e-09	0.0162972	intron	ENSSSCG00000012564	MID2
chrX	103961751	103962250	1.17789	6.18765	2.42827	1.44e-10	0.001237	intron	ENSSSCG00000012574	AMMECR1
chrX	105362751	105363000	1.35911	5.91863	2.15966	5.62e-09	0.0481085	intron	ENSSSCG00000031019	CH242-17O13.4
chrX	105406751	105407000	1.54032	6.27733	2.06524	5.54e-09	0.0474138	intron	ENSSSCG00000012583	ACSL4
chrX	113039501	113040000	0	3.67672	8.37776	9.47e-13	8.12e-06	intron	ENSSSCG00000012607	TMEM255A
chrX	113575501	113575750	0.181215	3.7664	4.33972	1.17e-10	0.00100321	intron	ENSSSCG00000012619	2016-09-06
chrX	113931501	113931750	4.34915	11.7476	1.47758	1.85e-10	0.00158286	intron	ENSSSCG00000012625	PGRMC1
chrX	113946001	113946250	1.35911	6.18765	2.22367	1.26e-09	0.0108167	intron	ENSSSCG00000012627	AKAP17A
chrX	114358501	114359000	1.35911	6.09798	2.20265	2.08e-09	0.0178314	intron	ENSSSCG00000012633	IL13RA1
chrX	115592001	115592250	0.362429	3.7664	3.38324	5.28e-09	0.045226	intron	ENSSSCG00000012638	GRIA3
chrX	116047501	116047750	0	2.69028	7.92869	1.9e-09	0.0162972	intron	ENSSSCG00000012639	THOC2
chrX	122112251	122112500	0.815466	5.91863	2.88861	4.71e-12	4.03e-05	intron	ENSSSCG00000012651	XPNPEP2
chrX	122146251	122146750	4.53036	12.2856	1.48339	6.48e-11	0.000554911	intron	ENSSSCG00000012652	SASH3
chrX	122368501	122368750	3.80551	11.3889	1.62499	1.55e-11	0.000133064	intron	ENSSSCG00000012655	BCORL1
chrX	124514501	124514750	0	3.31802	8.23013	1.5e-11	0.000128847	intron	ENSSSCG00000012676	MBNL3
chrX	125352501	125352750	1.44972	6.36701	2.17246	1.29e-09	0.0110227	intron	ENSSSCG00000012679	GPC4
chrX	125753251	125753750	2.62761	11.4785	2.16869	1.38e-16	1.19e-09	intron	ENSSSCG00000012680	GPC3
chrX	125917751	125918000	1.08729	5.47024	2.36514	3.04e-09	0.025999	intron	ENSSSCG00000012680	GPC3
chrX	125985751	125986000	0.181215	3.7664	4.33972	1.17e-10	0.00100321	intron	ENSSSCG00000012680	GPC3
chrX	126335251	126335750	0	3.7664	8.41242	4.75e-13	4.07e-06	intron	ENSSSCG00000012682	PHF6
chrX	126510001	126510250	1.90275	8.78826	2.24711	3.09e-13	2.65e-06	intron	ENSSSCG00000030908	FAM122C
chrX	126945001	126945250	2.4464	7.98118	1.74767	4.6e-09	0.0393555	intron	ENSSSCG00000012695	DDX26B
chrX	127133001	127133250	3.80551	12.0166	1.70232	8.13e-13	6.97e-06	intron	ENSSSCG00000012698	SLC9A6
chrX	127287751	127288000	0.453036	4.03543	3.16943	4.38e-09	0.0374768	intron	ENSSSCG00000012699	FHL1
chrX	127296251	127296750	1.35911	6.45668	2.28496	2.78e-10	0.0023814	intron	ENSSSCG00000012700	MAP7D3
chrX	128553251	128553750	0	3.04899	8.10856	1.2e-10	0.00102527	intron	ENSSSCG00000012705	ZIC3
chrX	129614501	129614750	0.634251	6.63603	3.41025	1.94e-15	1.66e-08	intron	ENSSSCG00000022331	FGF13
chrX	133678501	133679000	0	3.22834	8.19074	3e-11	0.000257224	intron	ENSSSCG00000031070,ENSSSCG00000022091	CH242-522I21.1,SLITRK4
chrX	133854501	133855000	0	3.58705	8.34224	1.89e-12	1.62e-05	intron	ENSSSCG00000031070	CH242-522I21.1
chrX	138316501	138316750	2.08397	7.35344	1.85981	4.14e-09	0.0354421	intron	ENSSSCG00000012730	AFF2
chrX	138359001	138359250	2.17457	7.80182	1.88401	9.95e-10	0.00851682	intron	ENSSSCG00000012730	AFF2
chrX	138408001	138408250	0.362429	4.1251	3.51412	4.66e-10	0.00398893	intron	ENSSSCG00000012730	AFF2
chrX	138488501	138489000	1.2685	6.54636	2.4035	5.56e-11	0.000476308	intron	ENSSSCG00000012730	AFF2
chrX	138582501	138583000	1.35911	6.90506	2.38166	2.14e-11	0.000183179	intron	ENSSSCG00000012730	AFF2
chrX	139810251	139810500	1.90275	7.26377	1.97263	1.17e-09	0.0100412	intron	ENSSSCG00000012741	MAMLD1
chrX	139835501	139836250	0.906073	5.38057	2.60137	4.95e-10	0.00423984	intron	ENSSSCG00000012741	MAMLD1
chrX	139836751	139837250	1.08729	7.08442	2.73752	1.92e-13	1.65e-06	intron	ENSSSCG00000012741	MAMLD1
chrX	139926501	139926750	0	2.60061	7.87998	3.8e-09	0.0325441	intron	ENSSSCG00000012742	MTM1
chrX	139936001	139936500	3.53368	10.6715	1.6378	4.96e-11	0.000424693	intron	ENSSSCG00000012742	MTM1
chrX	139957251	139957500	4.9834	11.9269	1.30351	5.77e-09	0.049431	intron	ENSSSCG00000012742	MTM1
chrX	139991001	139991250	2.08397	7.44312	1.87728	2.63e-09	0.0225475	intron	ENSSSCG00000012742	MTM1
chrX	140053501	140053750	1.08729	6.0083	2.50023	1.3e-10	0.00111171	intron	ENSSSCG00000012743	MTMR1
chrX	140082251	140082750	5.98008	14.1688	1.28931	3.55e-10	0.00303877	intron	ENSSSCG00000012744	CD99L2
chrX	140099251	140099500	3.53368	10.4921	1.61337	1.14e-10	0.000977286	intron	ENSSSCG00000012744	CD99L2
chrX	140141501	140142250	0.634251	6.27733	3.33022	2.14e-14	1.83e-07	intron	ENSSSCG00000012744	CD99L2
chrX	141849751	141850000	4.16793	10.6715	1.40035	5.25e-09	0.0449792	intron	ENSSSCG00000012766	BGN
chrX	141894751	141895250	1.2685	6.45668	2.38364	9.35e-11	0.000801061	intron	ENSSSCG00000012769	ATP2B3
chrX	142116751	142117000	5.61765	13.003	1.25556	3.82e-09	0.032734	intron	ENSSSCG00000012785	PDZD4
chrX	142329251	142329500	1.44972	6.54636	2.21247	4.77e-10	0.00408056	intron	ENSSSCG00000012796	MECP2
chrX	143199751	143200250	9.60437	19.4597	1.06429	3.11e-10	0.00266729	intron	ENSSSCG00000012818	F8
chrX	143200501	143200750	4.43976	12.196	1.5019	5e-11	0.000428491	intron	ENSSSCG00000012818	F8
chrX	143301001	143301250	5.25522	13.5411	1.41002	4.56e-11	0.000390321	intron	ENSSSCG00000012824	GAB3
chrX	143493251	143493750	0.634251	6.54636	3.39065	3.54e-15	3.03e-08	intron	ENSSSCG00000012825	IKBKG
chrX	143499501	143499750	1.2685	6.99474	2.49892	4.01e-12	3.44e-05	intron	ENSSSCG00000025108	G6PD
chrX	143500251	143500500	1.99336	7.62247	1.97535	4.41e-10	0.00377911	intron	ENSSSCG00000025108	G6PD
chr1	10399251	10399500	0.271822	3.94575	3.85055	2.57e-10	0.00219905	promoter	ENSSSCG00000024378
chr10	40434251	40434750	6.70494	17.3075	1.41302	7.64e-14	6.54e-07	promoter	ENSSSCG00000021915
chr11	71298001	71298750	0.271822	7.17409	4.71122	1.19e-20	1.02e-13	promoter	ENSSSCG00000009497
chr11	71860001	71861000	1.72154	8.16053	2.28382	1.28e-12	1.1e-05	promoter	ENSSSCG00000027851
chr11	74640251	74640500	0.543644	4.66316	3.12039	3.33e-10	0.0028484	promoter	ENSSSCG00000009512
chr12	5680251	5680500	2.80883	11.7476	2.10627	2.36e-16	2.02e-09	promoter	ENSSSCG00000017205	SAP30BP
chr12	21506751	21507250	3.17125	10.3128	1.74411	1.32e-11	0.00011328	promoter	ENSSSCG00000017446
chr12	21507501	21507750	0.453036	4.30445	3.26229	7.41e-10	0.00634057	promoter	ENSSSCG00000017446
chr12	34136501	34136750	2.17457	7.5328	1.83346	3.84e-09	0.0328985	promoter	ENSSSCG00000017616
chr12	57436001	57436250	1.17789	6.27733	2.44899	8.54e-11	0.000731682	promoter	ENSSSCG00000017997	GSG1L2
chr12	62539501	62539750	0.815466	4.93219	2.62611	3.73e-09	0.0319426	promoter	ENSSSCG00000018039
chr13	31198001	31198250	0.543644	4.48381	3.06394	1.07e-09	0.0091416	promoter	ENSSSCG00000011298	CDCP1
chr13	142075001	142075500	0.181215	3.67672	4.30506	2.23e-10	0.00191353	promoter	ENSSSCG00000011831	APOD
chr14	94628251	94628500	0.634251	4.48381	2.84581	4.43e-09	0.0379507	promoter	ENSSSCG00000010356
chr14	148050501	148050750	0.906073	5.47024	2.62517	2.87e-10	0.00246111	promoter	ENSSSCG00000010748
chr16	52428751	52429000	0.543644	4.48381	3.06394	1.07e-09	0.0091416	promoter	ENSSSCG00000018684
chr17	14825751	14826000	1.2685	5.73927	2.21402	5.54e-09	0.0474159	promoter	ENSSSCG00000026466
chr17	35641001	35641500	5.25522	15.1553	1.57237	2.78e-14	2.39e-07	promoter	ENSSSCG00000023656
chr2	16411501	16411750	0.634251	5.20122	3.05944	4.55e-11	0.000389863	promoter	ENSSSCG00000013238	SLC39A13
chr2	66910501	66910750	1.90275	7.17409	1.95474	1.87e-09	0.0160021	promoter	ENSSSCG00000024857
chr2	74357001	74357250	1.44972	6.45668	2.19261	7.84e-10	0.0067143	promoter	ENSSSCG00000028612
chr2	75916001	75916500	0.271822	3.67672	3.74896	1.68e-09	0.0143521	promoter	ENSSSCG00000013474	S1PR4
chr2	82469251	82469750	0.0906073	3.67672	5.22177	2.03e-11	0.00017413	promoter	ENSSSCG00000014046	ZNF346
chr2	127990251	127990500	0.724858	5.47024	2.9426	1.96e-11	0.000168083	promoter	ENSSSCG00000021549,ENSSSCG00000024964
chr2	150152001	150152250	1.08729	6.72571	2.66267	1.73e-12	1.49e-05	promoter	ENSSSCG00000020485	U5
chr3	7284001	7284250	1.17789	6.0083	2.38591	4.1e-10	0.00351355	promoter	ENSSSCG00000025271
chr3	10782251	10782500	4.16793	10.7611	1.41241	3.6e-09	0.0308283	promoter	ENSSSCG00000007718	CLDN4
chr3	10937501	10937750	1.54032	8.07085	2.42724	2.38e-13	2.04e-06	promoter	ENSSSCG00000025858
chr3	17490251	17490750	0.906073	6.63603	2.90337	2.06e-13	1.77e-06	promoter	ENSSSCG00000007763,ENSSSCG00000020552	BCKDK,
chr3	29675751	29676250	8.97012	21.1636	1.28376	2.27e-14	1.94e-07	promoter	ENSSSCG00000026966	BFAR
chr3	29676751	29677750	3.53368	14.1688	2.0464	1.21e-18	1.04e-11	promoter	ENSSSCG00000026966	BFAR
chr3	59921751	59922250	0	5.47024	8.94952	9.5e-19	8.14e-12	promoter	ENSSSCG00000008204	IGKV
chr3	135517501	135517750	0.815466	5.20122	2.70257	7.23e-10	0.00618694	promoter	ENSSSCG00000021074
chr4	118548501	118548750	2.08397	7.35344	1.85981	4.14e-09	0.0354421	promoter	ENSSSCG00000026680
chr5	15941751	15942000	0.0906073	2.95931	4.90967	4.18e-09	0.0357565	promoter	ENSSSCG00000000205	FAM186B
chr5	87850501	87851000	0.453036	4.39413	3.29196	4.08e-10	0.00349397	promoter	ENSSSCG00000000874	GAS2L3
chr6	377251	377750	1.08729	6.90506	2.70058	5.79e-13	4.96e-06	promoter	ENSSSCG00000024687	FANCA
chr6	12261251	12261500	3.26186	10.1334	1.67833	6.77e-11	0.000579678	promoter	ENSSSCG00000023127
chr6	44655251	44655750	0	3.7664	8.41242	4.75e-13	4.07e-06	promoter	ENSSSCG00000002998	SNRPA
chr6	64607251	64607500	1.17789	5.55992	2.27423	5.37e-09	0.0459308	promoter	ENSSSCG00000003402	PGD
chr6	73016751	73017000	2.537	8.87794	1.84886	1.25e-10	0.00106624	promoter	ENSSSCG00000021259	CDA
chr7	3377751	3378000	4.16793	11.5682	1.51664	1.1e-10	0.000939914	promoter	ENSSSCG00000001016
chr7	62710501	62711000	0.815466	6.36701	2.99377	2.71e-13	2.32e-06	promoter	ENSSSCG00000001876	IMP3
chr7	82183251	82183500	3.08065	10.4024	1.79826	3.82e-12	3.27e-05	promoter	ENSSSCG00000028680
chr7	82700751	82701000	0.453036	4.03543	3.16943	4.38e-09	0.0374768	promoter	ENSSSCG00000002071
chr8	10896001	10896250	3.98672	10.7611	1.47636	1.02e-09	0.00876393	promoter	ENSSSCG00000008745	PROM1
chr8	139496501	139497000	2.4464	8.69859	1.87168	1.33e-10	0.00114326	promoter	ENSSSCG00000022194
chr9	6124501	6125000	1.99336	8.96761	2.2095	3.19e-13	2.74e-06	promoter	ENSSSCG00000014767	OR51D1
chr9	25614751	25615000	4.71158	12.1063	1.40575	4.87e-10	0.00416629	promoter	ENSSSCG00000028810	TRIM43
chr9	62823001	62823500	1.54032	7.98118	2.41114	4e-13	3.43e-06	promoter	ENSSSCG00000021545
chr9	132953751	132954000	0	2.69028	7.92869	1.9e-09	0.0162972	promoter	ENSSSCG00000021464	SOAT1
chrX	7376501	7376750	1.63093	7.17409	2.17569	1.12e-10	0.00095543	promoter	ENSSSCG00000024809	CLCN4
chrX	10426751	10427000	6.79555	14.7966	1.16771	2.44e-09	0.0209227	promoter	ENSSSCG00000012116	PRPS2
chrX	14088501	14088750	0.543644	4.48381	3.06394	1.07e-09	0.0091416	promoter	ENSSSCG00000012146	CTPS2
chrX	14276251	14276500	1.2685	6.54636	2.4035	5.56e-11	0.000476308	promoter	ENSSSCG00000029764	TXLNG
chrX	14277501	14277750	4.62097	11.3889	1.34565	5.22e-09	0.0446593	promoter	ENSSSCG00000029764	TXLNG
chrX	17199751	17200000	0.906073	5.6496	2.67162	9.62e-11	0.000824174	promoter	ENSSSCG00000012160	SH3KBP1
chrX	37206251	37206500	0	2.95931	8.06565	2.39e-10	0.00204707	promoter	ENSSSCG00000012227
chrX	38372251	38372500	2.71822	9.23664	1.80683	4.73e-11	0.000405506	promoter	ENSSSCG00000012237	CH242-137L16.1
chrX	43209001	43209500	0	2.86964	8.02143	4.77e-10	0.00408733	promoter	ENSSSCG00000012257	MAOA
chrX	43452251	43452750	1.2685	5.82895	2.23635	3.35e-09	0.028703	promoter	ENSSSCG00000023215	MAOB
chrX	46418501	46418750	0	2.69028	7.92869	1.9e-09	0.0162972	promoter	ENSSSCG00000030824	CH242-82O13.1
chrX	46776751	46777500	0	4.84251	8.77405	1.19e-16	1.02e-09	promoter	ENSSSCG00000012269	CDK16
chrX	47294251	47294750	0	2.86964	8.02143	4.77e-10	0.00408733	promoter	ENSSSCG00000012280,ENSSSCG00000030784	UXT,CH242-69I19.6
chrX	47303001	47303250	0.181215	3.31802	4.15743	2.93e-09	0.0250596	promoter	ENSSSCG00000012279	ELK1
chrX	47591251	47591750	0	5.38057	8.92572	1.89e-18	1.62e-11	promoter	ENSSSCG00000021591
chrX	47836251	47837250	0.0906073	2.95931	4.90967	4.18e-09	0.0357565	promoter	ENSSSCG00000022647,ENSSSCG00000025264	TIMM17B,PQBP1
chrX	47838001	47838500	0	3.31802	8.23013	1.5e-11	0.000128847	promoter	ENSSSCG00000025264	PQBP1
chrX	47917751	47918250	0.0906073	5.38057	5.76974	5.86e-17	5.02e-10	promoter	ENSSSCG00000021106
chrX	48056251	48056500	0.0906073	4.1251	5.38731	7.17e-13	6.14e-06	promoter	ENSSSCG00000012295	MAGIX
chrX	48175001	48176000	0	4.66316	8.71973	4.74e-16	4.06e-09	promoter	ENSSSCG00000022584	PPP1R3F
chrX	48529501	48530000	1.35911	5.91863	2.15966	5.62e-09	0.0481085	promoter	ENSSSCG00000012303	PAGE4
chrX	50695751	50696250	0	3.22834	8.19074	3e-11	0.000257224	promoter	ENSSSCG00000012318	MAGED1
chrX	50696501	50697000	0.271822	4.1251	3.9145	7.3e-11	0.000625496	promoter	ENSSSCG00000012318	MAGED1
chrX	51700751	51701000	0.99668	5.38057	2.46551	1.65e-09	0.0141028	promoter	ENSSSCG00000012326	RIBC1
chrX	53361501	53362250	0.362429	7.17409	4.31084	1.27e-19	1.09e-12	promoter	ENSSSCG00000012342	MAGED2
chrX	53546501	53546750	0.906073	5.82895	2.71662	3.2e-11	0.000273853	promoter	ENSSSCG00000024234	MAGEE2
chrX	63513501	63514250	0	6.36701	9.16812	4.81e-22	4.12e-15	promoter	ENSSSCG00000012377,ENSSSCG00000012378	KIF4A,PDZD11
chrX	68522001	68522250	0.0906073	3.04899	4.95258	2.15e-09	0.0184201	promoter	ENSSSCG00000012424	ABCB7
chrX	70877251	70877500	0.0906073	4.93219	5.64448	1.7e-15	1.46e-08	promoter	ENSSSCG00000012435	MAGT1
chrX	90170251	90170750	0.0906073	2.95931	4.90967	4.18e-09	0.0357565	promoter	ENSSSCG00000012481	TSPAN6
chrX	90379501	90379750	0	2.77996	7.9758	9.53e-10	0.00816146	promoter	ENSSSCG00000030746,ENSSSCG00000012486	CH242-34M18.2,CSTF2
chrX	97471001	97471500	0	3.58705	8.34224	1.89e-12	1.62e-05	promoter	ENSSSCG00000012514	BEX5
chrX	97687751	97688250	0	3.31802	8.23013	1.5e-11	0.000128847	promoter	ENSSSCG00000028695	TMSB15A
chrX	98352751	98353000	0.0906073	3.13867	4.99425	1.11e-09	0.00948224	promoter	ENSSSCG00000012534	MORF4L2
chrX	98353251	98353750	0	4.57348	8.69178	9.46e-16	8.11e-09	promoter	ENSSSCG00000012534	MORF4L2
chrX	99055251	99056250	0	5.38057	8.92572	1.89e-18	1.62e-11	promoter	ENSSSCG00000012543	ESX1
chrX	99441251	99441500	0	2.69028	7.92869	1.9e-09	0.0162972	promoter	ENSSSCG00000012545	IL1RAPL2
chrX	105300501	105301000	0	3.31802	8.23013	1.5e-11	0.000128847	promoter	ENSSSCG00000012581	NXT2
chrX	105362751	105363000	1.35911	5.91863	2.15966	5.62e-09	0.0481085	promoter	ENSSSCG00000031019	CH242-17O13.4
chrX	105453001	105453250	0.181215	3.58705	4.26955	4.26e-10	0.00364616	promoter	ENSSSCG00000012583	ACSL4
chrX	107013501	107013750	0	3.13867	8.15023	6e-11	0.00051353	promoter	ENSSSCG00000012591	AMOT
chrX	113392501	113393250	0	3.58705	8.34224	1.89e-12	1.62e-05	promoter	ENSSSCG00000023277	NDUFA1
chrX	113973251	113973500	0.99668	5.47024	2.4893	9.69e-10	0.00829671	promoter	ENSSSCG00000012627	AKAP17A
chrX	115591251	115591500	0.362429	3.7664	3.38324	5.28e-09	0.045226	promoter	ENSSSCG00000012638	GRIA3
chrX	115592001	115592250	0.362429	3.7664	3.38324	5.28e-09	0.045226	promoter	ENSSSCG00000012638	GRIA3
chrX	122142501	122142750	3.7149	9.95405	1.46559	4.97e-09	0.0425718	promoter	ENSSSCG00000012652	SASH3
chrX	124262001	124262250	1.54032	6.27733	2.06524	5.54e-09	0.0474138	promoter	ENSSSCG00000023618	FRMD7
chrX	125382251	125382750	0.99668	6.09798	2.64573	2.23e-11	0.000190693	promoter	ENSSSCG00000012679	GPC4
chrX	126201501	126201750	0	2.77996	7.9758	9.53e-10	0.00816146	promoter	ENSSSCG00000020748,ENSSSCG00000018495,ENSSSCG00000027120,ENSSSCG00000019162	ssc-mir-19b-2,,ssc-mir-18b,ssc-mir-106a
chrX	126843001	126843500	1.72154	6.72571	2.00526	3.25e-09	0.0278215	promoter	ENSSSCG00000012688	ZNF449
chrX	127287751	127288000	0.453036	4.03543	3.16943	4.38e-09	0.0374768	promoter	ENSSSCG00000012699	FHL1
chrX	133678501	133678750	0	3.22834	8.19074	3e-11	0.000257224	promoter	ENSSSCG00000022091	SLITRK4
chrX	140007751	140008000	0.634251	6.0083	3.26714	1.28e-13	1.1e-06	promoter	ENSSSCG00000012743	MTMR1
chrX	140334251	140334750	0	2.95931	8.06565	2.39e-10	0.00204707	promoter	ENSSSCG00000023462	GPR50
chrX	141822001	141822250	1.08729	5.82895	2.45659	3.75e-10	0.00320725	promoter	ENSSSCG00000012767	HAUS7
chrX	143199751	143200250	9.60437	19.4597	1.06429	3.11e-10	0.00266729	promoter	ENSSSCG00000029276
chrX	143200501	143200750	4.43976	12.196	1.5019	5e-11	0.000428491	promoter	ENSSSCG00000029276
chrX	143231001	143231250	0	2.60061	7.87998	3.8e-09	0.0325441	promoter	ENSSSCG00000012822	MPP1
chrX	143493501	143493750	0.453036	4.39413	3.29196	4.08e-10	0.00349397	promoter	ENSSSCG00000025108	G6PD
chr10	11132251	11132750	0.906073	6.81539	2.94178	6.61e-14	5.66e-07	intergenic
chr10	12060251	12060500	1.35911	6.27733	2.24439	7.65e-10	0.00654617	intergenic
chr10	12156251	12156750	0.362429	4.93219	3.77128	1.81e-12	1.55e-05	intergenic
chr10	12526251	12526500	1.63093	7.44312	2.22872	2.51e-11	0.000215252	intergenic
chr10	13034001	13034500	3.08065	10.0437	1.74769	2.23e-11	0.000190869	intergenic
chr10	13052501	13052750	0.543644	4.84251	3.17471	1.03e-10	0.000881076	intergenic
chr10	13240751	13241250	2.26518	9.59535	2.12356	2.04e-13	1.74e-06	intergenic
chr10	13394751	13395250	4.16793	12.1063	1.58217	9.84e-12	8.43e-05	intergenic
chr10	13446251	13446500	2.71822	9.416	1.83454	1.93e-11	0.000164894	intergenic
chr10	14513251	14513750	0.453036	7.62247	4.08511	4.68e-20	4.01e-13	intergenic
chr10	15067501	15068000	0.543644	5.11154	3.25254	1.75e-11	0.00014968	intergenic
chr10	1717251	1717500	1.90275	6.99474	1.91827	4.71e-09	0.0403515	intergenic
chr10	17623501	17623750	1.81215	8.42956	2.25703	8.1e-13	6.94e-06	intergenic
chr10	17732751	17733250	2.62761	11.1198	2.12294	9.9e-16	8.48e-09	intergenic
chr10	18992751	18993000	0.634251	5.20122	3.05944	4.55e-11	0.000389863	intergenic
chr10	19113501	19114000	0.181215	3.94575	4.40664	3.21e-11	0.000274962	intergenic
chr10	19331751	19332250	1.35911	7.80182	2.55755	1.1e-13	9.43e-07	intergenic
chr10	20842001	20842250	0.634251	4.66316	2.90225	1.43e-09	0.0122281	intergenic
chr10	2535001	2535500	2.35579	8.42956	1.88061	2.24e-10	0.00191912	intergenic
chr10	25599251	25599750	0.0906073	3.7664	5.25644	1.04e-11	8.93e-05	intergenic
chr10	2603751	2604000	1.90275	6.99474	1.91827	4.71e-09	0.0403515	intergenic
chr10	2745501	2745750	0.815466	5.29089	2.72718	4.16e-10	0.00356411	intergenic
chr10	27665751	27666250	2.17457	7.98118	1.91675	3.99e-10	0.00342029	intergenic
chr10	28190751	28191250	2.08397	8.60891	2.08691	6.03e-12	5.16e-05	intergenic
chr10	30587751	30588000	1.08729	5.47024	2.36514	3.04e-09	0.025999	intergenic
chr10	32596251	32596500	1.35911	6.0083	2.18131	3.43e-09	0.0293249	intergenic
chr10	40428751	40429250	1.2685	8.07085	2.70507	6.16e-15	5.28e-08	intergenic
chr10	45604751	45605000	0	2.77996	7.9758	9.53e-10	0.00816146	intergenic
chr10	46080001	46080250	1.2685	5.82895	2.23635	3.35e-09	0.028703	intergenic
chr10	47999001	47999250	0.271822	4.21478	3.94545	3.89e-11	0.000332987	intergenic
chr10	48269501	48269750	0.362429	3.85607	3.41709	2.89e-09	0.0247112	intergenic
chr10	49823001	49823750	0.453036	5.11154	3.50963	3.28e-12	2.81e-05	intergenic
chr10	51391001	51391500	1.35911	6.45668	2.28496	2.78e-10	0.0023814	intergenic
chr10	62435001	62435500	1.81215	7.71215	2.12888	4.24e-11	0.000363258	intergenic
chr10	62536751	62537250	1.2685	7.8915	2.67269	1.84e-14	1.58e-07	intergenic
chr10	62567751	62568000	1.08729	5.38057	2.34134	5.09e-09	0.0436131	intergenic
chr10	63740001	63740500	0.634251	4.57348	2.87431	2.52e-09	0.0215655	intergenic
chr10	64461001	64461250	0.271822	3.67672	3.74896	1.68e-09	0.0143521	intergenic
chr10	64818001	64818250	1.90275	7.26377	1.97263	1.17e-09	0.0100412	intergenic
chr10	65059751	65060000	1.44972	6.36701	2.17246	1.29e-09	0.0110227	intergenic
chr10	65099751	65100250	0	6.09798	9.10595	3.81e-21	3.26e-14	intergenic
chr10	65328251	65328500	0.724858	5.20122	2.87	1.91e-10	0.00163465	intergenic
chr10	65419251	65419500	2.537	8.78826	1.83423	1.95e-10	0.00166617	intergenic
chr10	65887251	65887500	0.181215	3.22834	4.11804	5.55e-09	0.047531	intergenic
chr10	66748001	66748250	1.2685	6.0083	2.27999	1.22e-09	0.0104417	intergenic
chr10	66820251	66821250	0.181215	4.75284	4.67445	9.12e-14	7.81e-07	intergenic
chr10	67512001	67512250	1.08729	6.72571	2.66267	1.73e-12	1.49e-05	intergenic
chr10	69215251	69215750	0.543644	5.6496	3.39663	2.65e-13	2.27e-06	intergenic
chr10	69244251	69244750	0.724858	5.02186	2.81948	5.89e-10	0.00504043	intergenic
chr10	70090501	70090750	5.25522	12.3753	1.28025	5.12e-09	0.0438234	intergenic
chr10	70119501	70119750	4.53036	11.2992	1.36275	4.21e-09	0.0360145	intergenic
chr10	70146001	70146250	6.97676	16.1417	1.25525	4.41e-11	0.000377452	intergenic
chr10	70234501	70235000	1.99336	8.87794	2.19502	5.24e-13	4.49e-06	intergenic
chr10	70283251	70283500	0.724858	5.11154	2.84496	3.36e-10	0.00287328	intergenic
chr10	70286251	70287250	2.71822	10.1334	1.94036	4.89e-13	4.19e-06	intergenic
chr10	70744251	70744500	1.08729	6.09798	2.52156	7.62e-11	0.000652497	intergenic
chr10	71438251	71438750	2.99004	9.95405	1.77767	1.56e-11	0.000133329	intergenic
chr10	71496251	71496750	3.7149	10.3128	1.5166	1.03e-09	0.00879659	intergenic
chr10	72602751	72603250	0.271822	6.09798	4.47715	2.94e-17	2.51e-10	intergenic
chr10	72751751	72752000	2.4464	8.51923	1.84166	3.28e-10	0.00280579	intergenic
chr10	72889501	72889750	4.34915	11.1198	1.39843	2.69e-09	0.0230373	intergenic
chr10	72936751	72937000	1.72154	9.416	2.49001	9.28e-16	7.95e-09	intergenic
chr10	73069501	73070750	0	3.94575	8.47934	1.19e-13	1.02e-06	intergenic
chr10	73349501	73349750	2.26518	7.71215	1.80876	3.55e-09	0.0303664	intergenic
chr10	73394001	73394500	3.89611	13.2721	1.81172	4.04e-15	3.46e-08	intergenic
chr10	73454251	73454750	2.89943	9.05729	1.68585	5.56e-10	0.00476072	intergenic
chr10	73670001	73670500	6.16129	14.7966	1.30882	6.33e-11	0.000541883	intergenic
chr10	73766251	73766750	3.7149	11.8373	1.71531	8.93e-13	7.65e-06	intergenic
chr10	73930751	73931250	0.453036	5.02186	3.48416	6.02e-12	5.15e-05	intergenic
chr10	74503751	74504250	1.08729	6.54636	2.62375	5.16e-12	4.42e-05	intergenic
chr10	7520001	7520250	1.17789	6.27733	2.44899	8.54e-11	0.000731682	intergenic
chr10	75375001	75375250	0	2.95931	8.06565	2.39e-10	0.00204707	intergenic
chr10	75375501	75375750	0	3.04899	8.10856	1.2e-10	0.00102527	intergenic
chr10	75376501	75377750	0	7.71215	9.4442	1.56e-26	1.33e-19	intergenic
chr10	75542251	75543000	0	3.58705	8.34224	1.89e-12	1.62e-05	intergenic
chr10	75544001	75545000	0	7.08442	9.3219	1.94e-24	1.66e-17	intergenic
chr1	10399001	10399250	0.271822	4.1251	3.9145	7.3e-11	0.000625496	intergenic
chr1	10499751	10500000	0.634251	5.47024	3.13205	4.42e-12	3.79e-05	intergenic
chr11	10291001	10291500	0.362429	4.57348	3.6626	2.16e-11	0.000185101	intergenic
chr11	15123001	15123250	5.34583	12.734	1.29683	2.16e-09	0.0184856	intergenic
chr11	1693501	1694000	3.7149	10.0437	1.47851	3.36e-09	0.0287944	intergenic
chr11	17596251	17596500	2.35579	8.07085	1.81795	1.35e-09	0.0115306	intergenic
chr11	1851501	1851750	4.62097	11.6579	1.3793	1.73e-09	0.0147948	intergenic
chr11	2009751	2010250	0.271822	5.29089	4.27273	1.86e-14	1.6e-07	intergenic
chr11	23020251	23020500	1.44972	6.27733	2.15203	2.11e-09	0.0180534	intergenic
chr11	2311001	2311250	0.543644	4.48381	3.06394	1.07e-09	0.0091416	intergenic
chr1	124002001	124002250	0.181215	3.58705	4.26955	4.26e-10	0.00364616	intergenic
chr1	124035001	124035250	1.54032	6.54636	2.12567	1.29e-09	0.0110713	intergenic
chr11	24118001	24118250	1.54032	6.36701	2.08567	3.42e-09	0.029268	intergenic
chr11	24145501	24146250	1.44972	7.26377	2.36226	8.22e-12	7.04e-05	intergenic
chr11	2468001	2468250	2.537	8.87794	1.84886	1.25e-10	0.00106624	intergenic
chr11	24690001	24690500	0.362429	4.39413	3.60503	7.41e-11	0.000634797	intergenic
chr11	2486251	2486750	0.453036	6.0083	3.74237	3.78e-15	3.23e-08	intergenic
chr11	25165251	25165500	2.4464	7.98118	1.74767	4.6e-09	0.0393555	intergenic
chr11	25757501	25757750	0	3.13867	8.15023	6e-11	0.00051353	intergenic
chr11	25774001	25774500	0.362429	5.20122	3.84774	2.78e-13	2.38e-06	intergenic
chr11	2619751	2620000	1.17789	5.73927	2.31994	1.93e-09	0.0165431	intergenic
chr1	126810001	126810250	0.815466	4.93219	2.62611	3.73e-09	0.0319426	intergenic
chr11	26947001	26947500	0.362429	5.73927	3.98947	3.41e-15	2.92e-08	intergenic
chr11	27726501	27727000	0.543644	6.09798	3.50661	1.28e-14	1.1e-07	intergenic
chr11	3165251	3165500	0.543644	4.57348	3.09244	5.97e-10	0.00510764	intergenic
chr11	32464001	32464250	1.63093	7.80182	2.29653	3.35e-12	2.87e-05	intergenic
chr1	133796001	133796500	0.724858	8.60891	3.59576	1.82e-20	1.56e-13	intergenic
chr1	13832001	13832250	2.4464	9.416	1.98587	3.4e-12	2.91e-05	intergenic
chr11	4086001	4086250	4.89279	11.9269	1.32992	3.29e-09	0.0281769	intergenic
chr1	142342751	142343000	0.362429	3.7664	3.38324	5.28e-09	0.045226	intergenic
chr11	4239501	4240000	1.17789	8.25021	2.84266	5.32e-16	4.56e-09	intergenic
chr11	4916001	4916250	0	3.04899	8.10856	1.2e-10	0.00102527	intergenic
chr11	4937751	4938000	1.2685	6.63603	2.4231	3.3e-11	0.000282647	intergenic
chr11	4953501	4953750	0.362429	4.30445	3.57536	1.37e-10	0.00117314	intergenic
chr1	15164251	15164500	0.362429	4.30445	3.57536	1.37e-10	0.00117314	intergenic
chr11	55865001	55865250	0.362429	4.1251	3.51412	4.66e-10	0.00398893	intergenic
chr1	158079501	158079750	12.685	23.4952	0.935074	3.7e-10	0.0031644	intergenic
chr1	16051001	16051500	0.543644	4.84251	3.17471	1.03e-10	0.000881076	intergenic
chr1	162056751	162057000	1.2685	6.72571	2.44243	1.95e-11	0.000167401	intergenic
chr1	162236501	162236750	1.72154	8.87794	2.40522	2.13e-14	1.83e-07	intergenic
chr11	63113751	63114000	0.453036	4.21478	3.232	1.34e-09	0.0114858	intergenic
chr1	164049751	164050250	0.181215	3.49737	4.23313	8.11e-10	0.0069402	intergenic
chr1	164186751	164187000	2.08397	7.5328	1.89453	1.67e-09	0.0143102	intergenic
chr11	6592251	6592500	0.906073	5.20122	2.55256	2.5e-09	0.0213973	intergenic
chr1	165998501	165999000	2.17457	8.96761	2.08466	2.28e-12	1.95e-05	intergenic
chr11	6620751	6621500	0.99668	5.47024	2.4893	9.69e-10	0.00829671	intergenic
chr1	166232751	166233000	0.815466	5.38057	2.75138	1.37e-10	0.00117552	intergenic
chr11	6755751	6756000	1.2685	6.18765	2.32234	4.39e-10	0.00376341	intergenic
chr11	68277501	68277750	0.0906073	3.40769	5.11249	1.5e-10	0.00128835	intergenic
chr11	69163501	69164000	0.181215	4.93219	4.72776	2.46e-14	2.11e-07	intergenic
chr11	69464501	69465000	2.4464	10.9405	2.20213	3.47e-16	2.97e-09	intergenic
chr11	70741751	70742250	1.08729	5.82895	2.45659	3.75e-10	0.00320725	intergenic
chr11	70746001	70746500	1.81215	7.26377	2.04259	4.72e-10	0.0040441	intergenic
chr11	70753751	70754000	3.35247	9.7747	1.587	7.5e-10	0.00642112	intergenic
chr11	70755001	70755500	2.537	8.78826	1.83423	1.95e-10	0.00166617	intergenic
chr11	70755751	70756250	4.71158	16.7694	1.87546	1.27e-19	1.09e-12	intergenic
chr11	70760751	70761750	1.44972	8.42956	2.57669	8.77e-15	7.51e-08	intergenic
chr11	70771001	70771500	4.89279	16.052	1.75811	2.22e-17	1.91e-10	intergenic
chr11	70781751	70782250	2.80883	8.96761	1.71713	3.97e-10	0.00339744	intergenic
chr11	70827751	70828000	2.35579	8.78826	1.94065	3.61e-11	0.000308815	intergenic
chr11	70838501	70839000	1.81215	11.2992	2.67924	4.14e-20	3.55e-13	intergenic
chr11	70843751	70844000	0	2.77996	7.9758	9.53e-10	0.00816146	intergenic
chr11	70844751	70845000	0.0906073	2.95931	4.90967	4.18e-09	0.0357565	intergenic
chr11	70847251	70847750	1.44972	8.87794	2.65136	5.9e-16	5.06e-09	intergenic
chr11	70849751	70850250	0.815466	6.18765	2.95262	8.52e-13	7.3e-06	intergenic
chr11	70850501	70851250	0.362429	4.84251	3.74487	3.37e-12	2.89e-05	intergenic
chr11	70852251	70853000	1.81215	12.465	2.82076	3.27e-23	2.8e-16	intergenic
chr11	70908001	70908250	10.8729	21.612	1.03678	6.39e-11	0.000547476	intergenic
chr11	70914751	70915000	5.70826	14.8862	1.4275	2.34e-12	2.01e-05	intergenic
chr11	70915751	70916500	6.70494	15.6036	1.26361	7.09e-11	0.000607172	intergenic
chr11	70926501	70927000	2.08397	8.69859	2.10184	3.72e-12	3.19e-05	intergenic
chr11	70930251	70931000	1.08729	5.73927	2.43426	6.34e-10	0.0054301	intergenic
chr11	70931501	70932250	2.537	18.1146	2.8768	1.79e-34	1.53e-27	intergenic
chr11	70937251	70937750	1.63093	8.33988	2.39261	1.55e-13	1.33e-06	intergenic
chr11	70938751	70939500	0.453036	7.17409	3.99777	1.1e-18	9.46e-12	intergenic
chr11	70954251	70954750	4.25854	15.9624	1.94983	9.94e-20	8.51e-13	intergenic
chr11	70959251	70959500	7.79223	16.3211	1.11195	1.93e-09	0.0165487	intergenic
chr11	70968251	70968500	0.906073	5.38057	2.60137	4.95e-10	0.00423984	intergenic
chr11	70972251	70972500	0.271822	3.58705	3.71345	3.12e-09	0.0267432	intergenic
chr11	70982501	70982750	0.362429	3.7664	3.38324	5.28e-09	0.045226	intergenic
chr11	70984001	70984500	1.99336	9.86438	2.34684	2.08e-15	1.78e-08	intergenic
chr11	70989251	70989750	0.181215	4.21478	4.50154	4.58e-12	3.92e-05	intergenic
chr11	70995251	70996000	0	3.67672	8.37776	9.47e-13	8.12e-06	intergenic
chr11	71290001	71290500	1.54032	8.07085	2.42724	2.38e-13	2.04e-06	intergenic
chr11	71291751	71292250	0.543644	5.02186	3.22706	3.16e-11	0.000270693	intergenic
chr11	71293251	71293500	0.815466	6.45668	3.01391	1.52e-13	1.3e-06	intergenic
chr11	71563001	71563500	0.634251	4.75284	2.92967	8.08e-10	0.00691904	intergenic
chr11	729251	729500	1.08729	6.0083	2.50023	1.3e-10	0.00111171	intergenic
chr11	73008251	73008750	0.453036	7.5328	4.06806	8.82e-20	7.55e-13	intergenic
chr11	74410501	74410750	1.63093	7.71215	2.27987	5.56e-12	4.76e-05	intergenic
chr11	74725251	74725500	1.17789	6.09798	2.40724	2.44e-10	0.00208698	intergenic
chr11	74809001	74809500	0.181215	4.66316	4.64703	1.75e-13	1.5e-06	intergenic
chr11	75234501	75234750	0.99668	5.82895	2.58075	1.14e-10	0.00097241	intergenic
chr11	75863501	75863750	1.17789	5.82895	2.34227	1.16e-09	0.00989279	intergenic
chr11	75985251	75985500	2.99004	9.23664	1.66988	5.03e-10	0.00430946	intergenic
chr11	76512001	76512250	0.271822	4.03543	3.88288	1.37e-10	0.00117355	intergenic
chr11	77999251	77999500	1.81215	8.07085	2.19437	5.95e-12	5.1e-05	intergenic
chr11	78006001	78006250	3.53368	9.86438	1.52447	1.98e-09	0.0169741	intergenic
chr1	178336501	178336750	0.453036	4.57348	3.34954	1.23e-10	0.00105553	intergenic
chr11	78678501	78678750	0.271822	3.58705	3.71345	3.12e-09	0.0267432	intergenic
chr11	79499751	79500000	0.724858	4.84251	2.76713	1.8e-09	0.015415	intergenic
chr11	79687751	79688250	0.181215	3.7664	4.33972	1.17e-10	0.00100321	intergenic
chr11	79706001	79706500	0.634251	5.55992	3.15546	2.46e-12	2.1e-05	intergenic
chr1	179706251	179707000	0	2.77996	7.9758	9.53e-10	0.00816146	intergenic
chr1	180375001	180375500	1.2685	6.63603	2.4231	3.3e-11	0.000282647	intergenic
chr11	80599501	80600250	0.271822	6.54636	4.57933	1.14e-18	9.77e-12	intergenic
chr11	80609751	80610250	0.724858	6.09798	3.09903	3.44e-13	2.95e-06	intergenic
chr11	81012251	81012500	1.2685	6.18765	2.32234	4.39e-10	0.00376341	intergenic
chr11	81023251	81023750	3.08065	10.3128	1.78578	5.95e-12	5.1e-05	intergenic
chr11	81079001	81079250	0.99668	6.09798	2.64573	2.23e-11	0.000190693	intergenic
chr1	181500501	181500750	0.362429	4.1251	3.51412	4.66e-10	0.00398893	intergenic
chr11	81656751	81657000	2.89943	10.7611	1.93425	1.13e-13	9.64e-07	intergenic
chr11	82141751	82142250	0.181215	3.40769	4.19578	1.54e-09	0.0131956	intergenic
chr11	82289251	82289750	0.362429	5.11154	3.8227	5.2e-13	4.46e-06	intergenic
chr1	183567001	183567500	1.35911	6.09798	2.20265	2.08e-09	0.0178314	intergenic
chr11	83717751	83718000	0.724858	4.84251	2.76713	1.8e-09	0.015415	intergenic
chr11	83898251	83898750	1.44972	12.465	3.14043	9.56e-26	8.19e-19	intergenic
chr11	84144501	84145000	0.543644	4.39413	3.03487	1.91e-09	0.0163294	intergenic
chr1	185137001	185137250	0.906073	5.20122	2.55256	2.5e-09	0.0213973	intergenic
chr11	85315001	85315250	5.88947	14.9759	1.39116	5.42e-12	4.64e-05	intergenic
chr1	185401001	185401750	0.181215	3.67672	4.30506	2.23e-10	0.00191353	intergenic
chr1	185432001	185432250	0.543644	4.57348	3.09244	5.97e-10	0.00510764	intergenic
chr11	85614251	85614500	2.26518	7.98118	1.85816	9.29e-10	0.00795562	intergenic
chr1	198095501	198096000	0.0906073	3.58705	5.18626	3.96e-11	0.000339489	intergenic
chr1	208602751	208603250	2.537	9.50567	1.94731	5.18e-12	4.43e-05	intergenic
chr12	10675751	10676000	0.271822	3.49737	3.67704	5.81e-09	0.0497534	intergenic
chr12	10932751	10933000	0.181215	3.40769	4.19578	1.54e-09	0.0131956	intergenic
chr1	210986751	210987250	0.634251	5.6496	3.1785	1.36e-12	1.17e-05	intergenic
chr12	11301751	11302000	1.17789	5.6496	2.29727	3.22e-09	0.0275988	intergenic
chr12	13396001	13396500	1.81215	9.23664	2.38877	8.29e-15	7.1e-08	intergenic
chr12	13465501	13465750	5.52704	13.9895	1.38438	4.27e-11	0.000365806	intergenic
chr12	13627751	13628250	0.906073	8.33988	3.23259	3.42e-18	2.93e-11	intergenic
chr12	13631001	13631500	1.81215	7.80182	2.14553	2.6e-11	0.000222954	intergenic
chr1	213765251	213765750	1.35911	7.26377	2.45461	2.65e-12	2.27e-05	intergenic
chr12	1716251	1716500	0.724858	4.75284	2.74023	3.14e-09	0.02687	intergenic
chr1	2181001	2181500	0.271822	5.55992	4.34414	1.42e-15	1.22e-08	intergenic
chr12	18113251	18113500	1.54032	6.27733	2.06524	5.54e-09	0.0474138	intergenic
chr12	18498251	18498500	0.362429	3.7664	3.38324	5.28e-09	0.045226	intergenic
chr12	21716251	21716500	5.25522	12.5547	1.30099	2.53e-09	0.0216302	intergenic
chr12	26549251	26549500	2.99004	9.32632	1.6838	3.28e-10	0.00281056	intergenic
chr12	26550751	26551500	1.54032	9.23664	2.62164	2.38e-16	2.04e-09	intergenic
chr12	26557001	26557250	1.44972	6.45668	2.19261	7.84e-10	0.0067143	intergenic
chr12	26666501	26667500	4.43976	16.052	1.89794	3.63e-19	3.11e-12	intergenic
chr12	26684751	26685000	0	3.04899	8.10856	1.2e-10	0.00102527	intergenic
chr1	227358001	227358250	0.724858	5.02186	2.81948	5.89e-10	0.00504043	intergenic
chr12	2854751	2855000	0.0906073	2.95931	4.90967	4.18e-09	0.0357565	intergenic
chr1	229036501	229036750	0.453036	4.66316	3.37748	6.76e-11	0.000578758	intergenic
chr1	23284501	23284750	0.634251	4.57348	2.87431	2.52e-09	0.0215655	intergenic
chr12	33130751	33131250	0.543644	4.66316	3.12039	3.33e-10	0.0028484	intergenic
chr12	33983501	33984000	1.35911	7.44312	2.48975	9.25e-13	7.92e-06	intergenic
chr12	34130501	34130750	1.35911	6.09798	2.20265	2.08e-09	0.0178314	intergenic
chr1	234442251	234442500	0.906073	5.38057	2.60137	4.95e-10	0.00423984	intergenic
chr12	34944001	34944250	1.54032	6.90506	2.20251	1.8e-10	0.00154099	intergenic
chr12	3588501	3588750	3.17125	9.68502	1.65361	2.68e-10	0.00229408	intergenic
chr1	235922001	235922500	1.08729	5.47024	2.36514	3.04e-09	0.025999	intergenic
chr1	23612751	23613000	0.906073	5.38057	2.60137	4.95e-10	0.00423984	intergenic
chr1	238375001	238375250	0.906073	5.11154	2.52753	4.27e-09	0.0365346	intergenic
chr12	39296751	39297250	2.08397	7.5328	1.89453	1.67e-09	0.0143102	intergenic
chr12	3979501	3979750	1.44972	7.08442	2.32624	2.3e-11	0.000196561	intergenic
chr12	40038751	40039000	1.90275	6.99474	1.91827	4.71e-09	0.0403515	intergenic
chr1	24017001	24017500	1.35911	7.26377	2.45461	2.65e-12	2.27e-05	intergenic
chr12	41228751	41229250	0.724858	7.71215	3.43728	7.86e-18	6.74e-11	intergenic
chr12	42682501	42683250	1.08729	7.5328	2.82592	1.19e-14	1.02e-07	intergenic
chr12	42783001	42783750	0.271822	4.48381	4.03449	5.83e-12	4.99e-05	intergenic
chr12	43437751	43438250	1.2685	6.18765	2.32234	4.39e-10	0.00376341	intergenic
chr12	43629251	43629500	1.81215	7.08442	2.00658	1.22e-09	0.0104436	intergenic
chr12	45826251	45826500	3.98672	10.4024	1.4275	4.8e-09	0.0411071	intergenic
chr12	46200001	46200500	0.99668	6.0083	2.62439	3.84e-11	0.000328854	intergenic
chr1	248315751	248316000	0.181215	3.67672	4.30506	2.23e-10	0.00191353	intergenic
chr12	48903751	48904500	47.75	75.9557	0.715979	1.97e-18	1.69e-11	intergenic
chr12	48907001	48907250	32.6186	48.9632	0.63228	2.53e-10	0.00216468	intergenic
chr12	48913501	48914000	35.065	54.7921	0.690215	3.87e-13	3.32e-06	intergenic
chr12	48928251	48928500	41.9512	61.6972	0.602817	9.42e-12	8.07e-05	intergenic
chr12	48929001	48929500	37.7832	63.8494	0.803199	5.11e-19	4.38e-12	intergenic
chr12	48931501	48931750	48.8373	68.961	0.544148	6.85e-11	0.000586893	intergenic
chr12	48939751	48940000	40.9545	58.2895	0.555543	8.13e-10	0.00695759	intergenic
chr12	48943501	48944000	33.1623	53.178	0.727547	5.83e-14	4.99e-07	intergenic
chr12	48946751	48947250	34.5214	58.0205	0.795327	3.06e-17	2.62e-10	intergenic
chr12	48948001	48948250	34.7026	52.1018	0.63258	5.16e-11	0.000442043	intergenic
chr1	24925751	24926000	0.724858	4.75284	2.74023	3.14e-09	0.02687	intergenic
chr12	50690001	50690250	0.99668	6.18765	2.66675	1.29e-11	0.000110374	intergenic
chr12	52030751	52031250	0.0906073	3.31802	5.07414	2.93e-10	0.00250765	intergenic
chr12	53763751	53764000	5.07401	12.3753	1.33077	1.69e-09	0.0144272	intergenic
chr12	54926751	54927000	1.63093	6.81539	2.10181	7.9e-10	0.00676725	intergenic
chr12	55397751	55398000	1.44972	6.90506	2.28931	6.36e-11	0.000544688	intergenic
chr12	56003501	56003750	2.26518	7.8915	1.84188	1.46e-09	0.0124619	intergenic
chr12	56524001	56524250	0.0906073	3.04899	4.95258	2.15e-09	0.0184201	intergenic
chr12	56532751	56533250	3.08065	10.5818	1.82289	1.56e-12	1.34e-05	intergenic
chr12	56726751	56727000	0.906073	6.09798	2.78159	6.04e-12	5.17e-05	intergenic
chr12	57067501	57067750	0.815466	5.55992	2.79859	4.49e-11	0.000384717	intergenic
chr12	57660751	57661250	1.81215	9.68502	2.45708	6.17e-16	5.28e-09	intergenic
chr12	58087501	58087750	0.634251	4.84251	2.95658	4.56e-10	0.00390714	intergenic
chr12	58456001	58456500	1.90275	8.42956	2.18707	2.26e-12	1.93e-05	intergenic
chr12	59754751	59755000	2.17457	8.25021	1.96452	1e-10	0.000856413	intergenic
chr12	59887501	59887750	0.724858	5.11154	2.84496	3.36e-10	0.00287328	intergenic
chr12	60245001	60245500	1.35911	7.17409	2.43672	4.48e-12	3.84e-05	intergenic
chr12	60344251	60344500	1.54032	7.44312	2.3106	8.77e-12	7.51e-05	intergenic
chr12	60372001	60372250	2.35579	8.42956	1.88061	2.24e-10	0.00191912	intergenic
chr12	60687501	60687750	4.80219	12.0166	1.36762	1.28e-09	0.0109755	intergenic
chr12	60825751	60827250	0	7.80182	9.46086	7.82e-27	6.7e-20	intergenic
chr12	60839001	60839250	2.80883	10.8508	1.99183	2.85e-14	2.44e-07	intergenic
chr12	60840001	60840250	0.543644	5.02186	3.22706	3.16e-11	0.000270693	intergenic
chr12	60852501	60852750	0.634251	4.84251	2.95658	4.56e-10	0.00390714	intergenic
chr12	60924001	60924500	0.634251	4.66316	2.90225	1.43e-09	0.0122281	intergenic
chr12	61345001	61345500	2.17457	13.0927	2.63006	3.75e-23	3.21e-16	intergenic
chr1	261993751	261994250	0.724858	4.93219	2.79354	1.03e-09	0.00882401	intergenic
chr12	62316501	62316750	0.815466	5.02186	2.65205	2.16e-09	0.018523	intergenic
chr12	63196501	63196750	1.17789	6.0083	2.38591	4.1e-10	0.00351355	intergenic
chr12	6567001	6567250	0.181215	3.22834	4.11804	5.55e-09	0.047531	intergenic
chr1	266681251	266681500	0.724858	4.84251	2.76713	1.8e-09	0.015415	intergenic
chr1	269265501	269265750	0.815466	4.93219	2.62611	3.73e-09	0.0319426	intergenic
chr12	6955001	6955250	1.72154	6.72571	2.00526	3.25e-09	0.0278215	intergenic
chr12	7078751	7079000	1.2685	7.5328	2.60568	1.62e-13	1.39e-06	intergenic
chr12	7634001	7634500	0.99668	6.27733	2.68747	7.45e-12	6.38e-05	intergenic
chr1	281758501	281758750	0	2.60061	7.87998	3.8e-09	0.0325441	intergenic
chr1	281930251	281930500	1.63093	6.45668	2.02394	5.4e-09	0.0462108	intergenic
chr1	283339251	283339750	2.89943	9.14697	1.70004	3.62e-10	0.00309567	intergenic
chr1	283894251	283894500	0.634251	4.84251	2.95658	4.56e-10	0.00390714	intergenic
chr1	285312501	285312750	0.724858	5.11154	2.84496	3.36e-10	0.00287328	intergenic
chr12	8634251	8634500	0.362429	4.1251	3.51412	4.66e-10	0.00398893	intergenic
chr1	292573251	292573500	0.543644	5.11154	3.25254	1.75e-11	0.00014968	intergenic
chr1	294337251	294337500	0.0906073	3.13867	4.99425	1.11e-09	0.00948224	intergenic
chr12	9613001	9613250	0	3.40769	8.26848	7.54e-12	6.45e-05	intergenic
chr12	9787751	9788000	3.89611	10.2231	1.43551	5.54e-09	0.0473973	intergenic
chr1	300847001	300847500	1.35911	6.90506	2.38166	2.14e-11	0.000183179	intergenic
chr1	303540751	303541000	1.44972	6.09798	2.11029	5.62e-09	0.0480786	intergenic
chr1	303772751	303773250	2.26518	9.95405	2.17645	2.9e-14	2.48e-07	intergenic
chr1	303837001	303837250	0.543644	4.57348	3.09244	5.97e-10	0.00510764	intergenic
chr1	303845501	303845750	0.181215	3.49737	4.23313	8.11e-10	0.0069402	intergenic
chr1	305725251	305725500	2.17457	7.80182	1.88401	9.95e-10	0.00851682	intergenic
chr1	306323751	306324000	0.724858	6.18765	3.12005	1.92e-13	1.64e-06	intergenic
chr1	306553251	306553750	1.44972	8.07085	2.51404	7.41e-14	6.35e-07	intergenic
chr1	307903001	307903250	5.25522	14.9759	1.55521	6.22e-14	5.33e-07	intergenic
chr1	308307751	308308250	0.181215	4.48381	4.59058	6.48e-13	5.55e-06	intergenic
chr1	309594501	309595000	3.17125	9.416	1.61302	9.44e-10	0.00808219	intergenic
chr13	11285501	11285750	0.906073	5.91863	2.7386	1.84e-11	0.000157419	intergenic
chr1	311928001	311928250	0	2.60061	7.87998	3.8e-09	0.0325441	intergenic
chr13	123159501	123160000	0.906073	7.44312	3.0687	1.18e-15	1.01e-08	intergenic
chr13	12500501	12500750	0.543644	5.6496	3.39663	2.65e-13	2.27e-06	intergenic
chr13	12536501	12537000	0.453036	5.02186	3.48416	6.02e-12	5.15e-05	intergenic
chr13	139490251	139490750	0.634251	4.57348	2.87431	2.52e-09	0.0215655	intergenic
chr13	140598001	140598250	0.453036	4.66316	3.37748	6.76e-11	0.000578758	intergenic
chr13	140617001	140617250	5.16461	12.6443	1.33629	1.01e-09	0.00862093	intergenic
chr13	140857001	140857500	1.44972	7.26377	2.36226	8.22e-12	7.04e-05	intergenic
chr13	157175001	157175250	0.271822	3.49737	3.67704	5.81e-09	0.0497534	intergenic
chr13	16331501	16332000	0	3.13867	8.15023	6e-11	0.00051353	intergenic
chr13	186169751	186170000	2.08397	7.5328	1.89453	1.67e-09	0.0143102	intergenic
chr13	188561251	188561500	0.815466	5.11154	2.67753	1.25e-09	0.010717	intergenic
chr13	190728751	190729250	0.99668	5.29089	2.44131	2.79e-09	0.0239168	intergenic
chr13	192273751	192274000	0	3.49737	8.30583	3.78e-12	3.23e-05	intergenic
chr13	192725001	192725250	0.0906073	2.95931	4.90967	4.18e-09	0.0357565	intergenic
chr13	193972251	193972750	0.181215	3.31802	4.15743	2.93e-09	0.0250596	intergenic
chr13	193975001	193975250	0	2.60061	7.87998	3.8e-09	0.0325441	intergenic
chr13	195599751	195600000	3.17125	9.05729	1.55705	4.91e-09	0.0420435	intergenic
chr13	197589001	197589250	0.362429	4.57348	3.6626	2.16e-11	0.000185101	intergenic
chr13	197898501	197898750	1.90275	7.08442	1.93662	2.97e-09	0.0254414	intergenic
chr13	20173751	20174250	1.08729	5.91863	2.47857	2.21e-10	0.00189025	intergenic
chr13	203199751	203200000	0.453036	4.03543	3.16943	4.38e-09	0.0374768	intergenic
chr13	204621501	204622000	1.63093	7.62247	2.26303	9.21e-12	7.89e-05	intergenic
chr13	204739001	204740500	17.2154	42.6858	1.35593	1.07e-29	9.13e-23	intergenic
chr13	204741001	204741500	13.5005	26.0061	0.991688	5.12e-12	4.38e-05	intergenic
chr13	204794501	204795250	10.8729	22.2397	1.07806	7.83e-12	6.71e-05	intergenic
chr13	204795751	204796250	12.5944	24.2126	0.988779	2.71e-11	0.000231699	intergenic
chr13	204803001	204803250	7.88283	18.832	1.30161	2.88e-13	2.47e-06	intergenic
chr13	205409001	205409250	3.44308	10.0437	1.58778	4.42e-10	0.00378445	intergenic
chr13	205535751	205536000	1.72154	6.63603	1.98593	5.21e-09	0.0445694	intergenic
chr13	205580751	205581500	0.181215	5.29089	4.82883	1.78e-15	1.52e-08	intergenic
chr13	205609501	205609750	1.2685	6.36701	2.36349	1.57e-10	0.00134448	intergenic
chr13	206104501	206104750	0.634251	4.66316	2.90225	1.43e-09	0.0122281	intergenic
chr13	206200501	206200750	0.724858	5.11154	2.84496	3.36e-10	0.00287328	intergenic
chr13	207310751	207311250	3.08065	10.9405	1.87094	2.57e-13	2.2e-06	intergenic
chr13	207329501	207329750	0.271822	3.49737	3.67704	5.81e-09	0.0497534	intergenic
chr13	207855001	207855250	1.44972	6.99474	2.30789	3.82e-11	0.000327532	intergenic
chr13	207930001	207930250	1.2685	5.82895	2.23635	3.35e-09	0.028703	intergenic
chr13	210706751	210707000	0.453036	4.1251	3.20105	2.43e-09	0.0207676	intergenic
chr13	210990501	210990750	0.543644	4.39413	3.03487	1.91e-09	0.0163294	intergenic
chr13	213151751	213152000	2.4464	8.51923	1.84166	3.28e-10	0.00280579	intergenic
chr13	214208501	214208750	1.72154	7.35344	2.13379	1.12e-10	0.000962561	intergenic
chr13	215195001	215195250	0.543644	4.84251	3.17471	1.03e-10	0.000881076	intergenic
chr13	215196501	215197000	3.08065	9.86438	1.72172	5.32e-11	0.000456038	intergenic
chr13	215230751	215231000	2.26518	7.80182	1.82542	2.27e-09	0.0194758	intergenic
chr13	215290751	215291000	1.08729	6.27733	2.56331	2.61e-11	0.000223455	intergenic
chr13	215415751	215416000	4.71158	12.0166	1.39503	7.08e-10	0.00605989	intergenic
chr13	216456751	216457000	0.453036	4.30445	3.26229	7.41e-10	0.00634057	intergenic
chr13	216458251	216459000	0	9.86438	9.79884	1.04e-33	8.94e-27	intergenic
chr13	216459251	216460000	0	6.54636	9.20813	1.21e-22	1.04e-15	intergenic
chr13	216555251	216555500	2.71822	8.42956	1.67509	5.17e-09	0.044296	intergenic
chr13	217540751	217541250	5.25522	14.0792	1.46619	4.67e-12	4e-05	intergenic
chr13	218017751	218018250	9.33255	21.612	1.25692	3.4e-14	2.91e-07	intergenic
chr13	23297001	23297250	2.537	8.78826	1.83423	1.95e-10	0.00166617	intergenic
chr13	23846501	23847000	1.08729	8.16053	2.94123	2.29e-16	1.96e-09	intergenic
chr13	24011001	24011500	0.453036	7.44312	4.05081	1.66e-19	1.42e-12	intergenic
chr1	3284751	3285000	1.81215	7.17409	2.0247	7.6e-10	0.00650624	intergenic
chr13	29002001	29002250	0.181215	3.94575	4.40664	3.21e-11	0.000274962	intergenic
chr13	33421751	33422250	0.181215	3.31802	4.15743	2.93e-09	0.0250596	intergenic
chr13	3464001	3464500	1.08729	6.45668	2.60388	8.87e-12	7.59e-05	intergenic
chr13	34813501	34813750	3.62429	11.2095	1.67229	8.29e-12	7.1e-05	intergenic
chr13	34814251	34814500	4.16793	10.8508	1.42437	2.46e-09	0.0210857	intergenic
chr13	34815001	34815500	5.25522	13.2721	1.38109	1.39e-10	0.00119173	intergenic
chr13	34816751	34817250	2.89943	10.1334	1.84763	2.79e-12	2.39e-05	intergenic
chr13	3825751	3826000	1.81215	6.90506	1.96964	3.12e-09	0.0267204	intergenic
chr13	38800501	38800750	0.362429	3.94575	3.45016	1.57e-09	0.0134777	intergenic
chr1	35006251	35006500	0.362429	4.21478	3.54506	2.53e-10	0.00216488	intergenic
chr1	3509251	3509750	0.362429	4.30445	3.57536	1.37e-10	0.00117314	intergenic
chr13	51630001	51630250	0.815466	5.11154	2.67753	1.25e-09	0.010717	intergenic
chr13	59224501	59224750	0	3.22834	8.19074	3e-11	0.000257224	intergenic
chr13	60600501	60600750	1.35911	6.45668	2.28496	2.78e-10	0.0023814	intergenic
chr13	6911751	6912000	2.537	8.25021	1.7432	2.71e-09	0.0231952	intergenic
chr1	3735501	3735750	4.16793	11.3889	1.49412	2.42e-10	0.00206941	intergenic
chr13	73843001	73843250	1.63093	6.90506	2.12064	4.86e-10	0.00416186	intergenic
chr13	7663501	7664000	0.0906073	5.20122	5.72093	2.25e-16	1.93e-09	intergenic
chr13	7667751	7668000	0	2.69028	7.92869	1.9e-09	0.0162972	intergenic
chr13	83616501	83616750	0.181215	3.67672	4.30506	2.23e-10	0.00191353	intergenic
chr14	100030251	100030500	2.89943	9.14697	1.70004	3.62e-10	0.00309567	intergenic
chr14	100314751	100315250	1.99336	7.5328	1.9583	7.03e-10	0.00602201	intergenic
chr14	100697251	100697750	0.362429	4.39413	3.60503	7.41e-11	0.000634797	intergenic
chr14	10105001	10105250	0.0906073	3.04899	4.95258	2.15e-09	0.0184201	intergenic
chr14	113018251	113018750	1.2685	7.5328	2.60568	1.62e-13	1.39e-06	intergenic
chr14	117042501	117043000	1.72154	7.71215	2.2024	1.57e-11	0.000134334	intergenic
chr14	118269001	118269250	0.181215	3.94575	4.40664	3.21e-11	0.000274962	intergenic
chr14	118317501	118317750	1.17789	6.45668	2.48956	2.97e-11	0.00025446	intergenic
chr14	118814751	118815000	1.35911	6.27733	2.24439	7.65e-10	0.00654617	intergenic
chr14	11982501	11983000	0.815466	5.55992	2.79859	4.49e-11	0.000384717	intergenic
chr14	124783251	124783500	1.2685	5.73927	2.21402	5.54e-09	0.0474159	intergenic
chr14	131439501	131440000	2.537	10.8508	2.13804	1.58e-15	1.36e-08	intergenic
chr14	132043251	132043750	0.815466	5.91863	2.88861	4.71e-12	4.03e-05	intergenic
chr14	134936751	134937000	2.17457	9.416	2.15496	2.03e-13	1.74e-06	intergenic
chr14	135000751	135001000	1.35911	6.36701	2.26482	4.62e-10	0.00395269	intergenic
chr14	138319251	138319500	1.63093	6.90506	2.12064	4.86e-10	0.00416186	intergenic
chr14	140438751	140439000	0.724858	5.11154	2.84496	3.36e-10	0.00287328	intergenic
chr14	141356751	141357000	0	3.40769	8.26848	7.54e-12	6.45e-05	intergenic
chr14	141596001	141596250	6.70494	18.2939	1.49294	1.17e-15	1e-08	intergenic
chr14	141649001	141649500	0.181215	4.84251	4.70135	4.74e-14	4.06e-07	intergenic
chr14	142173751	142174000	2.17457	7.71215	1.86735	1.56e-09	0.0133944	intergenic
chr14	142641501	142642000	2.26518	7.80182	1.82542	2.27e-09	0.0194758	intergenic
chr14	143351751	143352000	1.08729	5.91863	2.47857	2.21e-10	0.00189025	intergenic
chr14	143401001	143401500	2.4464	8.25021	1.79543	1.24e-09	0.0106153	intergenic
chr14	144635501	144635750	1.72154	7.26377	2.11611	1.83e-10	0.00156682	intergenic
chr14	144672751	144673000	0.0906073	3.58705	5.18626	3.96e-11	0.000339489	intergenic
chr14	145072501	145072750	1.17789	6.63603	2.52902	1.03e-11	8.78e-05	intergenic
chr14	146094501	146094750	0	3.67672	8.37776	9.47e-13	8.12e-06	intergenic
chr14	146111501	146111750	1.63093	6.63603	2.0634	2.08e-09	0.0177687	intergenic
chr14	146132501	146133000	0.543644	6.54636	3.60879	6.05e-16	5.18e-09	intergenic
chr14	146279251	146279500	1.08729	5.47024	2.36514	3.04e-09	0.025999	intergenic
chr14	147420251	147420500	0.543644	5.47024	3.35018	8.84e-13	7.57e-06	intergenic
chr14	147687501	147688250	0	2.86964	8.02143	4.77e-10	0.00408733	intergenic
chr14	147716751	147717000	0.724858	4.84251	2.76713	1.8e-09	0.015415	intergenic
chr14	147818751	147819250	1.63093	7.35344	2.21126	4.14e-11	0.000354462	intergenic
chr14	148020001	148020500	2.89943	8.87794	1.65703	1.31e-09	0.0111872	intergenic
chr14	148310751	148311250	0.815466	6.09798	2.9316	1.51e-12	1.29e-05	intergenic
chr14	148321251	148321500	0.99668	5.38057	2.46551	1.65e-09	0.0141028	intergenic
chr14	149506501	149507000	4.07733	11.9269	1.59228	1.11e-11	9.48e-05	intergenic
chr14	149549751	149550000	2.80883	8.87794	1.70265	6.12e-10	0.0052409	intergenic
chr14	149658501	149659000	2.537	10.2231	2.05216	4.77e-14	4.09e-07	intergenic
chr14	149725751	149726250	1.72154	6.90506	2.04317	1.26e-09	0.0107626	intergenic
chr14	149791751	149792250	2.35579	8.42956	1.88061	2.24e-10	0.00191912	intergenic
chr14	149962751	149963000	1.08729	5.38057	2.34134	5.09e-09	0.0436131	intergenic
chr14	151246501	151246750	0.271822	3.7664	3.78363	8.98e-10	0.00769075	intergenic
chr14	151333001	151333250	2.08397	7.5328	1.89453	1.67e-09	0.0143102	intergenic
chr14	151482001	151482250	1.35911	8.51923	2.68429	1.45e-15	1.24e-08	intergenic
chr14	15154751	15155000	3.08065	10.3128	1.78578	5.95e-12	5.1e-05	intergenic
chr14	151756251	151756500	0.362429	3.85607	3.41709	2.89e-09	0.0247112	intergenic
chr14	152985251	152985750	1.2685	6.72571	2.44243	1.95e-11	0.000167401	intergenic
chr14	17952751	17953000	0.362429	3.7664	3.38324	5.28e-09	0.045226	intergenic
chr14	18009501	18009750	0.724858	4.84251	2.76713	1.8e-09	0.015415	intergenic
chr14	238751	239000	2.4464	9.05729	1.92991	2.16e-11	0.000185245	intergenic
chr14	23881751	23882250	0.724858	5.73927	3.01173	3.5e-12	3e-05	intergenic
chr14	24715501	24716000	4.34915	12.734	1.5938	2.29e-12	1.96e-05	intergenic
chr14	24936501	24936750	0.99668	5.38057	2.46551	1.65e-09	0.0141028	intergenic
chr14	25358001	25358250	2.99004	9.14697	1.65582	7.7e-10	0.00659395	intergenic
chr14	2845001	2845250	0.634251	4.75284	2.92967	8.08e-10	0.00691904	intergenic
chr14	2913751	2914000	0.724858	6.18765	3.12005	1.92e-13	1.64e-06	intergenic
chr14	2992251	2992500	0.543644	4.39413	3.03487	1.91e-09	0.0163294	intergenic
chr14	2999751	3000250	0.181215	3.85607	4.37357	6.14e-11	0.000525451	intergenic
chr14	314501	315000	1.63093	6.63603	2.0634	2.08e-09	0.0177687	intergenic
chr14	33477251	33477500	1.35911	6.18765	2.22367	1.26e-09	0.0108167	intergenic
chr14	34428751	34429000	0.271822	3.49737	3.67704	5.81e-09	0.0497534	intergenic
chr14	406251	406500	2.71822	9.416	1.83454	1.93e-11	0.000164894	intergenic
chr14	4824751	4825000	1.81215	6.81539	1.95081	4.97e-09	0.0425862	intergenic
chr14	52261751	52262250	5.25522	13.0927	1.36148	2.9e-10	0.00248654	intergenic
chr14	52268001	52268250	6.97676	15.6036	1.20637	3.37e-10	0.00288332	intergenic
chr14	52696251	52696500	0.724858	4.75284	2.74023	3.14e-09	0.02687	intergenic
chr14	59484001	59484250	0.362429	3.85607	3.41709	2.89e-09	0.0247112	intergenic
chr14	6027251	6027500	2.35579	9.32632	2.02627	2.2e-12	1.88e-05	intergenic
chr14	60320001	60320250	1.63093	6.54636	2.0438	3.35e-09	0.02869	intergenic
chr14	62328251	62328750	2.26518	7.62247	1.79191	5.52e-09	0.0472346	intergenic
chr14	62361001	62361250	1.2685	6.36701	2.36349	1.57e-10	0.00134448	intergenic
chr14	62390001	62390500	0.906073	7.17409	3.01567	6.68e-15	5.72e-08	intergenic
chr14	64251	64750	0.181215	3.49737	4.23313	8.11e-10	0.0069402	intergenic
chr14	64461501	64461750	1.54032	7.17409	2.25756	4.01e-11	0.000343322	intergenic
chr14	65700251	65700750	1.54032	8.60891	2.52023	1.01e-14	8.66e-08	intergenic
chr14	6747001	6747250	2.4464	9.32632	1.97209	5.41e-12	4.64e-05	intergenic
chr14	6872501	6873000	0.362429	6.18765	4.09779	1.44e-16	1.23e-09	intergenic
chr14	7128251	7128750	1.72154	6.81539	2.02434	2.02e-09	0.0173247	intergenic
chr14	7422251	7422500	0.724858	5.20122	2.87	1.91e-10	0.00163465	intergenic
chr1	4743251	4743500	1.63093	6.63603	2.0634	2.08e-09	0.0177687	intergenic
chr14	75445751	75446250	1.44972	6.45668	2.19261	7.84e-10	0.0067143	intergenic
chr1	4776751	4777000	6.61433	15.6036	1.2832	4.14e-11	0.000354533	intergenic
chr14	779001	779500	0.634251	5.20122	3.05944	4.55e-11	0.000389863	intergenic
chr14	78450501	78450750	1.17789	6.72571	2.54835	6.01e-12	5.14e-05	intergenic
chr14	78710251	78710750	0.906073	5.47024	2.62517	2.87e-10	0.00246111	intergenic
chr14	79514001	79514250	0.181215	3.85607	4.37357	6.14e-11	0.000525451	intergenic
chr14	80296751	80297000	0.453036	4.21478	3.232	1.34e-09	0.0114858	intergenic
chr14	81212001	81212500	2.71822	9.7747	1.88842	3.11e-12	2.67e-05	intergenic
chr14	8199501	8199750	0	2.69028	7.92869	1.9e-09	0.0162972	intergenic
chr14	8200751	8201000	0.271822	3.58705	3.71345	3.12e-09	0.0267432	intergenic
chr14	841751	842000	0.0906073	3.13867	4.99425	1.11e-09	0.00948224	intergenic
chr14	84850751	84851000	1.54032	6.36701	2.08567	3.42e-09	0.029268	intergenic
chr14	87810751	87811000	1.44972	6.09798	2.11029	5.62e-09	0.0480786	intergenic
chr14	89227251	89227500	0.453036	4.39413	3.29196	4.08e-10	0.00349397	intergenic
chr14	8940001	8940250	0.181215	3.31802	4.15743	2.93e-09	0.0250596	intergenic
chr14	9965501	9966000	1.72154	8.07085	2.2679	2.12e-12	1.82e-05	intergenic
chr14	99877251	99877500	0.181215	3.49737	4.23313	8.11e-10	0.0069402	intergenic
chr1	5077751	5078000	2.62761	8.96761	1.81294	1.8e-10	0.00154092	intergenic
chr15	113672751	113673000	0.181215	3.40769	4.19578	1.54e-09	0.0131956	intergenic
chr15	114095751	114096250	0.362429	5.38057	3.89654	7.95e-14	6.81e-07	intergenic
chr15	1165001	1165250	1.35911	6.09798	2.20265	2.08e-09	0.0178314	intergenic
chr15	116659251	116659750	0.0906073	5.02186	5.67042	8.67e-16	7.43e-09	intergenic
chr15	116931251	116931500	0	2.60061	7.87998	3.8e-09	0.0325441	intergenic
chr15	121619501	121620000	2.08397	7.44312	1.87728	2.63e-09	0.0225475	intergenic
chr15	122298751	122299000	1.17789	6.45668	2.48956	2.97e-11	0.00025446	intergenic
chr15	126843251	126843750	0.181215	4.21478	4.50154	4.58e-12	3.92e-05	intergenic
chr15	133221751	133222000	0.99668	6.90506	2.82475	1.53e-13	1.31e-06	intergenic
chr15	135182001	135182250	0.543644	4.39413	3.03487	1.91e-09	0.0163294	intergenic
chr15	135463501	135463750	2.4464	8.25021	1.79543	1.24e-09	0.0106153	intergenic
chr15	135714751	135715000	0.362429	4.30445	3.57536	1.37e-10	0.00117314	intergenic
chr15	143598001	143598500	0.271822	6.99474	4.67476	4.38e-20	3.76e-13	intergenic
chr15	143624751	143625250	0	3.58705	8.34224	1.89e-12	1.62e-05	intergenic
chr15	143637751	143638000	0.543644	4.30445	3.0052	3.4e-09	0.0291096	intergenic
chr15	144812751	144813250	0.724858	4.84251	2.76713	1.8e-09	0.015415	intergenic
chr15	145317501	145318000	0	2.95931	8.06565	2.39e-10	0.00204707	intergenic
chr15	146047751	146048000	5.25522	15.0656	1.56381	4.17e-14	3.57e-07	intergenic
chr15	146855501	146855750	1.2685	5.91863	2.25833	2.02e-09	0.0173327	intergenic
chr15	147386501	147387000	0	2.69028	7.92869	1.9e-09	0.0162972	intergenic
chr15	149389001	149389250	7.61101	16.5004	1.1616	3.98e-10	0.00340873	intergenic
chr15	149401751	149402250	0.634251	4.75284	2.92967	8.08e-10	0.00691904	intergenic
chr15	149426501	149426750	0.724858	5.38057	2.91881	3.48e-11	0.00029762	intergenic
chr15	149448251	149448750	0.181215	4.66316	4.64703	1.75e-13	1.5e-06	intergenic
chr15	149493251	149493500	2.35579	7.80182	1.76911	5.05e-09	0.0432133	intergenic
chr15	149722001	149722250	0.99668	5.55992	2.51272	5.69e-10	0.00487007	intergenic
chr15	150129501	150129750	1.90275	7.62247	2.04207	1.78e-10	0.00152194	intergenic
chr15	150693251	150693500	2.89943	9.95405	1.82189	6.86e-12	5.88e-05	intergenic
chr15	150981751	150982000	5.98008	14.1688	1.28931	3.55e-10	0.00303877	intergenic
chr15	151126251	151126500	0.0906073	3.67672	5.22177	2.03e-11	0.00017413	intergenic
chr15	151352751	151353000	2.71822	8.60891	1.70542	2.22e-09	0.0189895	intergenic
chr15	151575001	151575250	0.271822	4.30445	3.97574	2.07e-11	0.000177063	intergenic
chr15	151651251	151651500	0.634251	4.48381	2.84581	4.43e-09	0.0379507	intergenic
chr15	153500001	153500250	1.90275	7.17409	1.95474	1.87e-09	0.0160021	intergenic
chr15	153586501	153587000	3.53368	10.9405	1.67368	1.4e-11	0.000119975	intergenic
chr15	153770251	153770500	11.5071	23.4055	1.07003	3.32e-12	2.84e-05	intergenic
chr15	153829751	153830250	1.2685	5.91863	2.25833	2.02e-09	0.0173327	intergenic
chr15	154018501	154018750	0.271822	3.67672	3.74896	1.68e-09	0.0143521	intergenic
chr15	154033751	154034000	2.80883	8.96761	1.71713	3.97e-10	0.00339744	intergenic
chr15	154245251	154245750	0.99668	7.8915	3.0171	2.95e-16	2.53e-09	intergenic
chr15	154248751	154249250	1.2685	7.26377	2.55329	8.12e-13	6.95e-06	intergenic
chr15	154260501	154261250	0.815466	9.32632	3.54367	8.55e-22	7.33e-15	intergenic
chr15	154313001	154313500	1.17789	8.51923	2.88889	9.84e-17	8.43e-10	intergenic
chr15	155186751	155187250	5.43644	14.5275	1.46258	2.42e-12	2.08e-05	intergenic
chr15	155451751	155452500	10.7823	25.199	1.27027	7.85e-17	6.72e-10	intergenic
chr15	155470251	155470750	5.43644	13.7205	1.38018	7.16e-11	0.000613108	intergenic
chr15	157610001	157611000	0.453036	8.69859	4.27537	2.25e-23	1.93e-16	intergenic
chr15	18058751	18059250	4.53036	11.7476	1.41884	6.49e-10	0.00556095	intergenic
chr15	19726001	19726250	0.362429	3.85607	3.41709	2.89e-09	0.0247112	intergenic
chr15	20296251	20296500	0.99668	5.91863	2.60274	6.61e-11	0.000566041	intergenic
chr15	22280001	22280250	0.99668	5.6496	2.53575	3.33e-10	0.00285245	intergenic
chr15	266251	266500	0.99668	6.0083	2.62439	3.84e-11	0.000328854	intergenic
chr15	27674501	27674750	0.271822	3.67672	3.74896	1.68e-09	0.0143521	intergenic
chr15	28933001	28933250	0.906073	5.11154	2.52753	4.27e-09	0.0365346	intergenic
chr15	35200751	35201000	1.54032	6.27733	2.06524	5.54e-09	0.0474138	intergenic
chr15	36768501	36769000	1.08729	6.63603	2.64334	2.99e-12	2.56e-05	intergenic
chr15	36791001	36791250	0.724858	4.75284	2.74023	3.14e-09	0.02687	intergenic
chr15	36960751	36961250	2.08397	7.98118	1.97782	1.66e-10	0.00142433	intergenic
chr15	37218751	37219250	1.90275	6.99474	1.91827	4.71e-09	0.0403515	intergenic
chr15	37418251	37418500	0.181215	4.30445	4.53184	2.39e-12	2.04e-05	intergenic
chr15	38025251	38025500	2.17457	8.42956	1.9955	3.93e-11	0.000336722	intergenic
chr15	38455251	38455750	0	4.30445	8.60454	7.52e-15	6.44e-08	intergenic
chr15	4821001	4821250	0.181215	3.49737	4.23313	8.11e-10	0.0069402	intergenic
chr15	4962751	4963000	0.634251	4.48381	2.84581	4.43e-09	0.0379507	intergenic
chr15	51746501	51747000	0.362429	4.57348	3.6626	2.16e-11	0.000185101	intergenic
chr15	54760751	54761000	0.453036	4.21478	3.232	1.34e-09	0.0114858	intergenic
chr15	54767751	54768000	1.2685	6.09798	2.30132	7.33e-10	0.00627581	intergenic
chr15	54894501	54894750	2.35579	8.16053	1.83387	8.63e-10	0.00738919	intergenic
chr15	57683501	57684000	0.815466	5.91863	2.88861	4.71e-12	4.03e-05	intergenic
chr15	62843501	62844000	0.724858	5.82895	3.03405	1.96e-12	1.68e-05	intergenic
chr15	65207001	65207250	0.99668	5.82895	2.58075	1.14e-10	0.00097241	intergenic
chr15	70725001	70725250	0.453036	5.02186	3.48416	6.02e-12	5.15e-05	intergenic
chr15	72916501	72916750	0.362429	5.02186	3.79722	9.71e-13	8.31e-06	intergenic
chr1	58168501	58168750	1.17789	7.26377	2.65921	2.34e-13	2.01e-06	intergenic
chr15	84225751	84226250	0.724858	7.44312	3.38613	4.78e-17	4.09e-10	intergenic
chr15	88711001	88711250	4.9834	12.0166	1.3143	4.04e-09	0.0345807	intergenic
chr15	90828501	90828750	2.26518	7.98118	1.85816	9.29e-10	0.00795562	intergenic
chr15	91339501	91339750	0	2.77996	7.9758	9.53e-10	0.00816146	intergenic
chr16	1242501	1242750	0.543644	4.66316	3.12039	3.33e-10	0.0028484	intergenic
chr16	19982251	19982500	2.26518	7.80182	1.82542	2.27e-09	0.0194758	intergenic
chr16	20034251	20034500	0.271822	3.67672	3.74896	1.68e-09	0.0143521	intergenic
chr16	20983751	20984000	0.271822	4.03543	3.88288	1.37e-10	0.00117355	intergenic
chr16	22791001	22791250	1.08729	5.38057	2.34134	5.09e-09	0.0436131	intergenic
chr16	22836251	22836750	1.35911	7.5328	2.507	5.45e-13	4.66e-06	intergenic
chr16	23224001	23224500	0.453036	5.55992	3.63069	8.31e-14	7.12e-07	intergenic
chr16	23256501	23257000	0.271822	4.75284	4.11835	8.65e-13	7.41e-06	intergenic
chr16	23751001	23751250	1.17789	6.0083	2.38591	4.1e-10	0.00351355	intergenic
chr1	62824501	62824750	1.99336	7.5328	1.9583	7.03e-10	0.00602201	intergenic
chr16	29269001	29269500	4.9834	12.6443	1.3877	3.14e-10	0.00268695	intergenic
chr16	29270501	29270750	2.26518	7.80182	1.82542	2.27e-09	0.0194758	intergenic
chr1	6298501	6298750	4.16793	10.6715	1.40035	5.25e-09	0.0449792	intergenic
chr1	63358001	63358250	0.453036	4.1251	3.20105	2.43e-09	0.0207676	intergenic
chr16	34769751	34770250	1.99336	7.71215	1.9922	2.76e-10	0.00236635	intergenic
chr16	35197501	35197750	1.90275	6.99474	1.91827	4.71e-09	0.0403515	intergenic
chr16	41104501	41104750	0.0906073	3.13867	4.99425	1.11e-09	0.00948224	intergenic
chr16	47870001	47870500	1.17789	8.87794	2.94832	1.02e-17	8.75e-11	intergenic
chr16	5115001	5115250	0.271822	3.58705	3.71345	3.12e-09	0.0267432	intergenic
chr16	52020751	52021250	0.815466	6.54636	3.03378	8.55e-14	7.33e-07	intergenic
chr16	54064751	54065000	0.362429	3.7664	3.38324	5.28e-09	0.045226	intergenic
chr1	65456751	65457000	0.271822	3.67672	3.74896	1.68e-09	0.0143521	intergenic
chr16	54725751	54726500	7.88283	22.15	1.53561	3.08e-19	2.64e-12	intergenic
chr16	54882751	54883000	4.43976	12.0166	1.48055	1.09e-10	0.000937034	intergenic
chr1	6554751	6555000	1.35911	6.27733	2.24439	7.65e-10	0.00654617	intergenic
chr16	5561251	5561500	0	2.69028	7.92869	1.9e-09	0.0162972	intergenic
chr16	5561751	5562000	0.181215	4.75284	4.67445	9.12e-14	7.81e-07	intergenic
chr16	55807751	55808000	0.181215	3.31802	4.15743	2.93e-09	0.0250596	intergenic
chr16	56333501	56333750	2.26518	7.62247	1.79191	5.52e-09	0.0472346	intergenic
chr16	5645251	5645750	0.181215	3.94575	4.40664	3.21e-11	0.000274962	intergenic
chr16	5695751	5696250	0.99668	5.38057	2.46551	1.65e-09	0.0141028	intergenic
chr16	57503001	57503250	0	2.86964	8.02143	4.77e-10	0.00408733	intergenic
chr16	57583501	57583750	1.08729	5.38057	2.34134	5.09e-09	0.0436131	intergenic
chr16	57831001	57831250	0.362429	3.85607	3.41709	2.89e-09	0.0247112	intergenic
chr16	57987751	57988250	2.08397	8.07085	1.99392	1.04e-10	0.000892042	intergenic
chr16	58020751	58021000	4.07733	10.9405	1.46786	8.93e-10	0.00764706	intergenic
chr16	58926001	58926250	0.271822	4.66316	4.09093	1.64e-12	1.4e-05	intergenic
chr16	59230751	59231250	1.35911	7.17409	2.43672	4.48e-12	3.84e-05	intergenic
chr16	59456501	59456750	0.724858	5.6496	2.98905	6.23e-12	5.33e-05	intergenic
chr16	59547251	59547750	0.0906073	3.13867	4.99425	1.11e-09	0.00948224	intergenic
chr16	6132501	6133000	0.181215	3.58705	4.26955	4.26e-10	0.00364616	intergenic
chr16	6699251	6699750	1.72154	7.44312	2.15125	6.89e-11	0.000590102	intergenic
chr16	68681751	68682000	0.543644	4.57348	3.09244	5.97e-10	0.00510764	intergenic
chr16	78780001	78780250	3.17125	9.32632	1.59923	1.43e-09	0.0122462	intergenic
chr16	79673001	79673500	1.81215	6.99474	1.98823	1.95e-09	0.0167247	intergenic
chr16	8034251	8034500	1.08729	6.99474	2.71917	3.34e-13	2.86e-06	intergenic
chr16	80937001	80937250	0.634251	4.48381	2.84581	4.43e-09	0.0379507	intergenic
chr16	81263751	81264000	3.80551	10.2231	1.46936	2.93e-09	0.0251261	intergenic
chr16	81729751	81730000	10.148	20.0875	1.03072	3.29e-10	0.00281502	intergenic
chr16	82272501	82273000	1.35911	7.35344	2.47229	1.57e-12	1.34e-05	intergenic
chr16	82617751	82618000	1.54032	6.27733	2.06524	5.54e-09	0.0474138	intergenic
chr16	82945751	82946000	0.815466	5.29089	2.72718	4.16e-10	0.00356411	intergenic
chr16	82971251	82971500	4.07733	10.5818	1.41981	4.16e-09	0.0356156	intergenic
chr16	83012001	83012250	5.34583	12.9134	1.31699	1.06e-09	0.00907433	intergenic
chr16	84390751	84391000	4.9834	12.734	1.39789	2.16e-10	0.00185151	intergenic
chr16	84621001	84621500	0.453036	4.57348	3.34954	1.23e-10	0.00105553	intergenic
chr16	8476751	8477000	0.815466	4.93219	2.62611	3.73e-09	0.0319426	intergenic
chr16	85330251	85330750	0.906073	6.0083	2.76026	1.05e-11	9.03e-05	intergenic
chr16	85982001	85982500	0.99668	5.38057	2.46551	1.65e-09	0.0141028	intergenic
chr16	86149001	86149500	0.271822	4.66316	4.09093	1.64e-12	1.4e-05	intergenic
chr16	86149751	86150000	0.815466	5.55992	2.79859	4.49e-11	0.000384717	intergenic
chr16	86151001	86151750	0	4.39413	8.63421	3.77e-15	3.23e-08	intergenic
chr16	86154751	86155500	0.271822	11.6579	5.41081	5.52e-35	4.73e-28	intergenic
chr16	86156001	86156250	0.271822	3.94575	3.85055	2.57e-10	0.00219905	intergenic
chr16	86157251	86158000	0.99668	7.08442	2.86168	4.96e-14	4.25e-07	intergenic
chr16	86166001	86166500	1.35911	6.81539	2.36283	3.59e-11	0.000307196	intergenic
chr16	86168751	86169000	2.08397	8.69859	2.10184	3.72e-12	3.19e-05	intergenic
chr16	86171251	86172000	0	5.47024	8.94952	9.5e-19	8.14e-12	intergenic
chr16	86172251	86173750	0.906073	13.7205	3.95006	4.47e-34	3.83e-27	intergenic
chr16	86174751	86175500	0.0906073	4.30445	5.44855	1.87e-13	1.61e-06	intergenic
chr16	86176751	86177250	0	3.7664	8.41242	4.75e-13	4.07e-06	intergenic
chr16	86180251	86181750	0	7.80182	9.46086	7.82e-27	6.7e-20	intergenic
chr16	86214501	86215500	0.724858	11.1198	3.96458	5.38e-28	4.61e-21	intergenic
chr16	86216501	86217000	0	2.86964	8.02143	4.77e-10	0.00408733	intergenic
chr16	86221501	86221750	0	2.77996	7.9758	9.53e-10	0.00816146	intergenic
chr16	86222001	86222750	0	4.75284	8.74715	2.38e-16	2.04e-09	intergenic
chr16	86223751	86224500	0	4.48381	8.66328	1.89e-15	1.62e-08	intergenic
chr16	86226001	86226500	0.815466	5.38057	2.75138	1.37e-10	0.00117552	intergenic
chr16	86320501	86321000	1.99336	8.07085	2.05769	4.16e-11	0.000356166	intergenic
chr16	86340251	86340750	0.815466	7.08442	3.14755	2.61e-15	2.24e-08	intergenic
chr16	86407501	86407750	1.63093	6.54636	2.0438	3.35e-09	0.02869	intergenic
chr16	86426251	86426750	3.44308	10.7611	1.68721	1.55e-11	0.000132464	intergenic
chr16	86428001	86428500	3.80551	13.3617	1.85527	1.13e-15	9.68e-09	intergenic
chr16	86453251	86453500	0	2.60061	7.87998	3.8e-09	0.0325441	intergenic
chr16	86726001	86726500	1.81215	6.90506	1.96964	3.12e-09	0.0267204	intergenic
chr16	9363001	9363250	0.362429	4.21478	3.54506	2.53e-10	0.00216488	intergenic
chr17	10424251	10424500	0.0906073	3.04899	4.95258	2.15e-09	0.0184201	intergenic
chr17	10446751	10447000	0.543644	5.20122	3.27758	9.65e-12	8.26e-05	intergenic
chr17	11303751	11304000	0.99668	5.29089	2.44131	2.79e-09	0.0239168	intergenic
chr17	11319251	11319500	5.07401	12.1063	1.29908	4.93e-09	0.0422424	intergenic
chr17	11506001	11506250	4.07733	11.1198	1.49129	4.09e-10	0.00350082	intergenic
chr17	11618751	11619000	1.17789	5.55992	2.27423	5.37e-09	0.0459308	intergenic
chr17	11930251	11930500	4.71158	12.196	1.41639	3.34e-10	0.00285911	intergenic
chr17	12468501	12468750	2.35579	9.50567	2.05372	8.52e-13	7.29e-06	intergenic
chr17	12702251	12702500	2.89943	8.69859	1.62762	3.04e-09	0.0260582	intergenic
chr17	13738751	13739000	0.181215	3.40769	4.19578	1.54e-09	0.0131956	intergenic
chr17	13742751	13743000	3.08065	9.14697	1.61291	1.6e-09	0.0137236	intergenic
chr17	14068751	14069500	0.181215	4.93219	4.72776	2.46e-14	2.11e-07	intergenic
chr17	14619751	14620250	0.0906073	3.94575	5.32336	2.74e-12	2.34e-05	intergenic
chr17	15525751	15526250	0.362429	4.57348	3.6626	2.16e-11	0.000185101	intergenic
chr17	15537501	15538250	1.72154	9.7747	2.54388	1.12e-16	9.57e-10	intergenic
chr17	15587501	15587750	3.26186	9.86438	1.63956	2.41e-10	0.00206339	intergenic
chr17	16578501	16579000	0.271822	4.39413	4.00541	1.1e-11	9.4e-05	intergenic
chr17	17469751	17470000	0.0906073	3.31802	5.07414	2.93e-10	0.00250765	intergenic
chr17	17508001	17508500	0.0906073	3.22834	5.03475	5.7e-10	0.00487787	intergenic
chr17	17513751	17514250	0.543644	6.09798	3.50661	1.28e-14	1.1e-07	intergenic
chr17	18639251	18639750	0.362429	4.93219	3.77128	1.81e-12	1.55e-05	intergenic
chr17	20277751	20278000	0.99668	6.18765	2.66675	1.29e-11	0.000110374	intergenic
chr17	21494001	21494250	0.0906073	2.95931	4.90967	4.18e-09	0.0357565	intergenic
chr17	23785251	23785500	0.724858	5.20122	2.87	1.91e-10	0.00163465	intergenic
chr17	24136751	24137250	0.271822	4.21478	3.94545	3.89e-11	0.000332987	intergenic
chr17	27993251	27993500	3.7149	9.95405	1.46559	4.97e-09	0.0425718	intergenic
chr17	28647501	28647750	0.543644	4.39413	3.03487	1.91e-09	0.0163294	intergenic
chr17	30882501	30882750	3.08065	9.68502	1.69528	1.26e-10	0.00108122	intergenic
chr17	30922751	30923000	2.62761	8.25021	1.6928	5.77e-09	0.049351	intergenic
chr17	31069001	31069500	0.543644	6.72571	3.64772	1.77e-16	1.52e-09	intergenic
chr17	31127251	31127500	1.08729	5.38057	2.34134	5.09e-09	0.0436131	intergenic
chr17	31837751	31838250	0.181215	3.49737	4.23313	8.11e-10	0.0069402	intergenic
chr17	31926001	31926250	1.44972	6.09798	2.11029	5.62e-09	0.0480786	intergenic
chr17	32181001	32181250	2.4464	8.78826	1.88646	8.5e-11	0.00072752	intergenic
chr17	32471251	32471500	0	2.77996	7.9758	9.53e-10	0.00816146	intergenic
chr17	32478501	32479000	0	5.02186	8.8264	3e-17	2.57e-10	intergenic
chr17	32482501	32483250	0.271822	7.26377	4.72912	6.17e-21	5.29e-14	intergenic
chr17	32811501	32812000	0.815466	5.11154	2.67753	1.25e-09	0.010717	intergenic
chr17	32840251	32840750	1.90275	8.42956	2.18707	2.26e-12	1.93e-05	intergenic
chr17	33249001	33249500	0	4.57348	8.69178	9.46e-16	8.11e-09	intergenic
chr17	33356001	33356500	0	3.67672	8.37776	9.47e-13	8.12e-06	intergenic
chr17	34605251	34605500	0.181215	3.58705	4.26955	4.26e-10	0.00364616	intergenic
chr17	35069501	35070000	5.16461	12.465	1.31569	2.07e-09	0.0177052	intergenic
chr17	35646001	35646250	3.35247	9.32632	1.51934	5.72e-09	0.0489376	intergenic
chr17	37082251	37082500	5.07401	12.1063	1.29908	4.93e-09	0.0422424	intergenic
chr17	37207751	37208250	0.906073	6.90506	2.96061	3.73e-14	3.2e-07	intergenic
chr17	37474001	37474500	0.453036	7.62247	4.08511	4.68e-20	4.01e-13	intergenic
chr17	37684251	37684500	1.2685	6.0083	2.27999	1.22e-09	0.0104417	intergenic
chr17	38832251	38832500	0.453036	4.1251	3.20105	2.43e-09	0.0207676	intergenic
chr17	39036001	39036250	1.99336	8.51923	2.13559	3.73e-12	3.19e-05	intergenic
chr17	40674501	40675000	2.35579	9.32632	2.02627	2.2e-12	1.88e-05	intergenic
chr17	41587501	41587750	0.362429	4.75284	3.71797	6.27e-12	5.37e-05	intergenic
chr17	41588501	41588750	0.271822	3.85607	3.81748	4.81e-10	0.00411526	intergenic
chr17	41598501	41599000	0.453036	5.47024	3.60728	1.54e-13	1.32e-06	intergenic
chr17	43147001	43147500	0.634251	6.0083	3.26714	1.28e-13	1.1e-06	intergenic
chr1	74417751	74418000	0.453036	4.30445	3.26229	7.41e-10	0.00634057	intergenic
chr17	45903751	45904000	0	2.69028	7.92869	1.9e-09	0.0162972	intergenic
chr17	45987251	45987500	1.08729	5.38057	2.34134	5.09e-09	0.0436131	intergenic
chr17	46122501	46122750	0.543644	4.30445	3.0052	3.4e-09	0.0291096	intergenic
chr17	46314251	46314750	1.2685	6.18765	2.32234	4.39e-10	0.00376341	intergenic
chr17	46925501	46925750	2.35579	7.98118	1.80186	2.1e-09	0.0179522	intergenic
chr17	47882251	47882750	0.906073	8.96761	3.33715	5.39e-20	4.62e-13	intergenic
chr17	48367751	48368000	1.44972	6.09798	2.11029	5.62e-09	0.0480786	intergenic
chr17	48864501	48864750	0.815466	5.02186	2.65205	2.16e-09	0.018523	intergenic
chr17	49071251	49071500	0.906073	6.09798	2.78159	6.04e-12	5.17e-05	intergenic
chr17	54367251	54367500	2.537	9.7747	1.98752	1.29e-12	1.1e-05	intergenic
chr17	55488251	55488750	0.99668	6.09798	2.64573	2.23e-11	0.000190693	intergenic
chr17	56031001	56031250	0.99668	6.09798	2.64573	2.23e-11	0.000190693	intergenic
chr17	56400501	56401000	1.08729	6.0083	2.50023	1.3e-10	0.00111171	intergenic
chr17	56681501	56681750	4.43976	11.3889	1.40322	1.6e-09	0.0136686	intergenic
chr17	58329001	58329500	0	4.03543	8.51168	5.97e-14	5.12e-07	intergenic
chr17	58562751	58563000	2.26518	7.8915	1.84188	1.46e-09	0.0124619	intergenic
chr17	59334251	59334750	0.181215	3.31802	4.15743	2.93e-09	0.0250596	intergenic
chr17	59668251	59668500	0.906073	5.38057	2.60137	4.95e-10	0.00423984	intergenic
chr17	59725501	59726000	0.724858	5.55992	2.96602	1.11e-11	9.48e-05	intergenic
chr17	59843001	59843250	0.99668	5.73927	2.55843	1.95e-10	0.00166717	intergenic
chr17	59890751	59891000	0.453036	4.84251	3.43181	2.02e-11	0.000173207	intergenic
chr17	61249001	61249500	0.815466	7.26377	3.18357	8.08e-16	6.92e-09	intergenic
chr17	62353251	62353500	1.35911	6.36701	2.26482	4.62e-10	0.00395269	intergenic
chr17	62379501	62380000	0	2.95931	8.06565	2.39e-10	0.00204707	intergenic
chr17	63002751	63003250	3.80551	11.4785	1.6363	1.02e-11	8.78e-05	intergenic
chr17	65124001	65124500	1.54032	8.60891	2.52023	1.01e-14	8.66e-08	intergenic
chr17	65325751	65326500	0.271822	7.26377	4.72912	6.17e-21	5.29e-14	intergenic
chr17	65535751	65536000	3.17125	9.50567	1.62668	6.22e-10	0.00532267	intergenic
chr17	65619001	65619750	2.89943	10.2231	1.86032	1.77e-12	1.52e-05	intergenic
chr17	66988001	66988500	1.17789	5.55992	2.27423	5.37e-09	0.0459308	intergenic
chr17	67499251	67499500	6.2519	14.2585	1.2344	1.23e-09	0.0105712	intergenic
chr17	68111751	68112000	2.35579	7.80182	1.76911	5.05e-09	0.0432133	intergenic
chr17	68174001	68174250	2.08397	7.71215	1.92843	6.69e-10	0.00572434	intergenic
chr17	68527251	68527500	2.62761	8.87794	1.79846	2.8e-10	0.00239481	intergenic
chr17	68535751	68536250	1.08729	6.09798	2.52156	7.62e-11	0.000652497	intergenic
chr17	68625001	68625500	1.81215	8.16053	2.21029	3.62e-12	3.1e-05	intergenic
chr17	68639251	68639500	1.54032	6.54636	2.12567	1.29e-09	0.0110713	intergenic
chr17	69398251	69398750	9.87619	19.1907	1.004	2.65e-09	0.0226815	intergenic
chr17	69407001	69407500	30.1722	44.6587	0.61199	3.67e-09	0.0314103	intergenic
chr17	69408001	69408500	17.0342	32.0144	0.956277	1.72e-13	1.48e-06	intergenic
chr17	69492001	69492500	13.6817	25.5577	0.947388	4.5e-11	0.000385202	intergenic
chr17	69493751	69494000	7.79223	16.5004	1.1277	1.03e-09	0.00880879	intergenic
chr17	69497001	69497750	31.6219	52.9089	0.788823	1.11e-15	9.51e-09	intergenic
chr17	69529001	69529250	14.4066	26.7235	0.937293	2.69e-11	0.000230792	intergenic
chr17	69580751	69581250	12.0508	22.419	0.9414	9.07e-10	0.00776784	intergenic
chr17	69584001	69585000	21.2021	35.3324	0.782916	5.52e-11	0.000472559	intergenic
chr17	69588001	69588250	28.9037	43.4033	0.632803	1.9e-09	0.0162887	intergenic
chr17	69590001	69590500	15.5845	29.2344	0.953506	1.82e-12	1.56e-05	intergenic
chr17	69591751	69592500	26.0043	41.6097	0.724379	2.78e-11	0.000238512	intergenic
chr17	69593501	69594000	10.3292	20.8049	1.05582	7.14e-11	0.000611103	intergenic
chr17	69595501	69596250	27.0916	47.618	0.859848	2.07e-16	1.78e-09	intergenic
chr17	69597501	69597750	19.0275	32.1041	0.800756	1.49e-10	0.00127813	intergenic
chr17	69657751	69658500	26.7291	41.8788	0.694027	1.31e-10	0.00112012	intergenic
chr17	69659751	69660000	28.0883	42.4168	0.640916	1.8e-09	0.0153762	intergenic
chr17	69662251	69663750	20.1148	33.5389	0.78369	1.45e-10	0.00124259	intergenic
chr17	69666751	69667750	18.5745	30.9383	0.782156	8.48e-10	0.0072568	intergenic
chr17	69671001	69671250	35.7899	51.5638	0.573113	2.31e-09	0.0197974	intergenic
chr17	69685501	69686000	14.4972	25.2887	0.848672	2.49e-09	0.0213236	intergenic
chr1	77621501	77621750	0	2.60061	7.87998	3.8e-09	0.0325441	intergenic
chr1	77863501	77864000	0.181215	5.20122	4.80422	3.43e-15	2.94e-08	intergenic
chr17	9535751	9536000	6.52372	14.3482	1.18214	2.89e-09	0.0247289	intergenic
chr18	1025251	1025500	0.815466	6.81539	3.09179	1.5e-14	1.29e-07	intergenic
chr18	10550251	10550750	2.4464	9.50567	1.99953	2.13e-12	1.82e-05	intergenic
chr18	10686751	10687000	0.0906073	3.49737	5.14985	7.72e-11	0.000661528	intergenic
chr18	11106751	11107250	0.0906073	3.7664	5.25644	1.04e-11	8.93e-05	intergenic
chr18	12651501	12651750	1.81215	6.90506	1.96964	3.12e-09	0.0267204	intergenic
chr18	1651251	1651500	2.26518	9.14697	2.0546	2.25e-12	1.92e-05	intergenic
[truncated: 3,427 more rows]

## Sheet: Table S3
Table S3. Differentially methylated regions between Landrace and Wuzhishan pigs.
Chromosome	Start	End	L_RPKM	W_RPKM	logFC	p.value	FDR	Feature	Associated gene	Gene_symbol
chr10	17750501	17751000	0.607764	5.82895	3.26554	4.19e-13	3.58e-06	3utr	ENSSSCG00000021132
chr11	74693751	74694000	8.24823	16.8591	1.05773	3.77e-09	0.0321556	3utr	ENSSSCG00000026863
chr13	94321501	94322250	0	4.93219	8.82203	3e-17	2.56e-10	3utr	ENSSSCG00000011690	PLSCR4
chr15	146142751	146143000	4.60164	12.1063	1.42072	2.29e-10	0.00195379	3utr	ENSSSCG00000016279	PDE6D
chr17	58818751	58819000	4.51482	14.0792	1.66575	1.75e-14	1.49e-07	3utr	ENSSSCG00000007475	MOCS3
chr2	6294501	6294750	1.04188	7.8915	2.93514	1.66e-16	1.42e-09	3utr	ENSSSCG00000013013	ARL2
chr3	32448751	32449000	1.21553	5.91863	2.30055	6.89e-10	0.00588792	3utr	ENSSSCG00000028743
chr3	125535001	125535250	1.21553	6.18765	2.36457	1.44e-10	0.0012341	3utr	ENSSSCG00000025357	LDAH
chr5	64580001	64580750	0.0868234	4.1251	5.42735	3.67e-13	3.13e-06	3utr	ENSSSCG00000000647	OLR1
chr7	124708751	124709000	1.04188	5.73927	2.47646	1.95e-10	0.00166323	3utr	ENSSSCG00000027030	BDKRB2
chr8	40458751	40459000	4.68847	12.196	1.40445	2.89e-10	0.0024695	3utr	ENSSSCG00000008826
chr8	129822251	129822500	1.38918	6.54636	2.25472	1.67e-10	0.00142827	3utr	ENSSSCG00000028367
chr9	8063751	8064000	0	2.51093	7.85109	3.8e-09	0.0324605	3utr	ENSSSCG00000014818	STARD10
chr9	125331751	125332000	2.25741	8.07085	1.86027	3.76e-10	0.00321296	3utr	ENSSSCG00000021059	ADORA1
chrX	105732251	105732500	1.91012	7.08442	1.9122	1.87e-09	0.015962	3utr	ENSSSCG00000012585	DCX
chr7	10330501	10330750	1.64965	6.90506	2.08544	2.98e-10	0.00254777	5utr	ENSSSCG00000030526	SIRT5
chr1	59322751	59323000	3.55976	10.9405	1.64413	1.27e-11	0.000108128	exon	ENSSSCG00000004283
chr1	264152751	264153000	1.30235	5.91863	2.20189	2.02e-09	0.017289	exon	ENSSSCG00000005317	TLN1
chr1	284451251	284451500	3.38611	12.196	1.87262	5.46e-15	4.67e-08	exon	ENSSSCG00000005474	SAL1
chr10	10318001	10318250	0	2.60061	7.90151	1.9e-09	0.0162563	exon	ENSSSCG00000027846	RRP15
chr10	17750501	17751000	0.607764	5.82895	3.26554	4.19e-13	3.58e-06	exon	ENSSSCG00000021132
chr10	29269751	29270000	4.51482	11.9269	1.42662	2.64e-10	0.00225148	exon	ENSSSCG00000010930	ADIPOR1
chr11	324501	324750	2.77835	9.32632	1.77037	9.82e-11	0.000838664	exon	ENSSSCG00000029465
chr11	70602751	70603000	2.77835	9.68502	1.82475	1.68e-11	0.000143448	exon	ENSSSCG00000009498
chr11	70739251	70739500	0.520941	4.21478	3.01686	3.4e-09	0.0290352	exon	ENSSSCG00000009498
chr11	70799251	70799500	4.86211	13.3617	1.4837	7e-12	5.98e-05	exon	ENSSSCG00000009496
chr11	71084251	71084500	0.347294	4.30445	3.61711	7.41e-11	0.000633332	exon	ENSSSCG00000022549
chr11	71306251	71306500	7.46682	19.9081	1.4408	2.12e-16	1.82e-09	exon	ENSSSCG00000009497
chr11	71397501	71397750	1.1287	5.38057	2.26923	5.09e-09	0.0435001	exon	ENSSSCG00000009497
chr11	71842501	71842750	7.0327	16.4107	1.24853	2.28e-11	0.000194541	exon	ENSSSCG00000027851
chr11	74692501	74692750	1.38918	6.36701	2.21471	4.62e-10	0.00394315	exon	ENSSSCG00000026863
chr11	74693751	74694000	8.24823	16.8591	1.05773	3.77e-09	0.0321556	exon	ENSSSCG00000026863
chr12	18254501	18254750	2.25741	10.1334	2.1882	6.61e-15	5.65e-08	exon	ENSSSCG00000017324
chr12	19516501	19516750	0.434117	3.94575	3.17897	4.38e-09	0.0373801	exon	ENSSSCG00000023014	CD300LG
chr12	36262751	36263000	0	2.51093	7.85109	3.8e-09	0.0324605	exon	ENSSSCG00000017636	LPO
chr12	42286001	42286250	1.476	6.90506	2.24477	3.82e-11	0.000326786	exon	ENSSSCG00000017718
chr13	40236001	40236250	0.173647	3.94575	4.44779	1.68e-11	0.000143437	exon	ENSSSCG00000011461	LRTM1
chr13	94321501	94322250	0	4.93219	8.82203	3e-17	2.56e-10	exon	ENSSSCG00000011690	PLSCR4
chr14	6507001	6507250	12.5894	24.0332	0.959567	9.84e-11	0.000840976	exon	ENSSSCG00000009608
chr14	42722751	42723000	0.868234	6.27733	2.86549	4.81e-13	4.11e-06	exon	ENSSSCG00000009898	GCN1
chr14	43079001	43079250	0.868234	5.47024	2.66732	7.86e-11	0.000671568	exon	ENSSSCG00000009914	MLEC
chr14	133483251	133483500	1.04188	6.81539	2.72395	1.53e-13	1.31e-06	exon	ENSSSCG00000010631	GPAM
chr14	146981251	146981500	2.69153	8.51923	1.68556	2.22e-09	0.0189416	exon	ENSSSCG00000010746	ADAM12
chr15	131216501	131216750	0.607764	7.62247	3.65192	1.94e-19	1.66e-12	exon	ENSSSCG00000022758	PECR
chr15	146142751	146143000	4.60164	12.1063	1.42072	2.29e-10	0.00195379	exon	ENSSSCG00000016279	PDE6D
chr15	148636501	148636750	0.520941	6.90506	3.72761	5.16e-17	4.41e-10	exon	ENSSSCG00000016314	TRPM8
chr15	154266751	154267500	0.520941	7.35344	3.81824	1.26e-18	1.07e-11	exon	ENSSSCG00000029653
chr15	155461751	155462000	8.42187	17.4868	1.08042	1.08e-09	0.00921664	exon	ENSSSCG00000021922
chr16	79102001	79102250	3.47294	10.1334	1.5692	7.82e-10	0.00667962	exon	ENSSSCG00000017095	SEMA5A
chr17	46626751	46627000	0.694588	4.57348	2.72694	5.46e-09	0.0466095	exon	ENSSSCG00000023522	TGM2
chr17	58818501	58819000	4.51482	14.0792	1.66575	1.75e-14	1.49e-07	exon	ENSSSCG00000007475	MOCS3
chr2	6294501	6294750	1.04188	7.8915	2.93514	1.66e-16	1.42e-09	exon	ENSSSCG00000013013	ARL2
chr2	12759501	12760250	2.08376	8.87794	2.11249	8.68e-13	7.42e-06	exon	ENSSSCG00000013173
chr2	72570501	72570750	0.868234	6.0083	2.80241	2.67e-12	2.28e-05	exon	ENSSSCG00000013559
chr2	148459251	148459500	2.51788	9.14697	1.88381	2.05e-11	0.000174868	exon	ENSSSCG00000025603
chr2	148898501	148898750	1.91012	7.26377	1.94821	7.34e-10	0.00627093	exon	ENSSSCG00000014380
chr3	8085001	8085250	1.91012	7.26377	1.94821	7.34e-10	0.00627093	exon	ENSSSCG00000007674	ZAN
chr3	32448751	32449000	1.21553	5.91863	2.30055	6.89e-10	0.00588792	exon	ENSSSCG00000028743
chr3	91160001	91160250	1.73647	7.98118	2.22057	2.12e-12	1.81e-05	exon	ENSSSCG00000026559	EML6
chr3	125535001	125535250	1.21553	6.18765	2.36457	1.44e-10	0.0012341	exon	ENSSSCG00000025357	LDAH
chr4	82896501	82896750	0.520941	4.57348	3.13441	3.33e-10	0.00284158	exon	ENSSSCG00000006251
chr4	138809501	138809750	5.73035	13.3617	1.24716	2.36e-09	0.0201343	exon	ENSSSCG00000022090
chr5	3814751	3815000	0.868234	6.18765	2.84477	8.52e-13	7.29e-06	exon	ENSSSCG00000000046	CYP2D25
chr5	17478501	17478750	0	2.51093	7.85109	3.8e-09	0.0324605	exon	ENSSSCG00000028060	SLC4A8
chr5	64580001	64580750	0.0868234	4.1251	5.42735	3.67e-13	3.13e-06	exon	ENSSSCG00000000647	OLR1
chr5	67933001	67933250	0.173647	3.58705	4.31068	2.23e-10	0.00190901	exon	ENSSSCG00000000718	GALNT8
chr5	68788251	68788500	2.25741	7.62247	1.77793	3.55e-09	0.0302886	exon	ENSSSCG00000000728	PARP11
chr5	84202001	84202250	0.868234	5.82895	2.75877	8.3e-12	7.09e-05	exon	ENSSSCG00000000853
chr6	38137001	38137250	3.90705	10.4921	1.44991	1.51e-09	0.0129054	exon	ENSSSCG00000002859	ANKRD27
chr6	72535001	72535250	1.30235	7.35344	2.51453	2.77e-13	2.37e-06	exon	ENSSSCG00000003495
chr6	146187251	146187500	0.434117	4.1251	3.24293	1.34e-09	0.0114573	exon	ENSSSCG00000028748	NDC1
chr7	10026751	10027000	0.26047	5.02186	4.23916	6.72e-14	5.74e-07	exon	ENSSSCG00000001053	TBC1D7
chr7	10330501	10330750	1.64965	6.90506	2.08544	2.98e-10	0.00254777	exon	ENSSSCG00000030526	SIRT5
chr7	82511501	82511750	0.694588	14.8862	4.42717	3.82e-41	3.27e-34	exon	ENSSSCG00000002077
chr7	82530001	82530250	1.476	11.6579	2.99942	5.45e-24	4.66e-17	exon	ENSSSCG00000023790
chr7	82557001	82557250	2.34423	12.6443	2.45308	7.43e-21	6.35e-14	exon	ENSSSCG00000002090
chr7	124708751	124709000	1.04188	5.73927	2.47646	1.95e-10	0.00166323	exon	ENSSSCG00000027030	BDKRB2
chr8	40458751	40459000	4.68847	12.196	1.40445	2.89e-10	0.0024695	exon	ENSSSCG00000008826
chr8	70910751	70911000	1.91012	8.78826	2.22269	1.87e-13	1.6e-06	exon	ENSSSCG00000024160
chr8	129822251	129822500	1.38918	6.54636	2.25472	1.67e-10	0.00142827	exon	ENSSSCG00000028367
chr9	6623001	6623500	3.64658	13.3617	1.89764	1.94e-16	1.66e-09	exon	ENSSSCG00000026227
chr9	6645501	6645750	2.25741	8.78826	1.98297	9.29e-12	7.94e-05	exon	ENSSSCG00000014785
chr9	8063751	8064000	0	2.51093	7.85109	3.8e-09	0.0324605	exon	ENSSSCG00000014818	STARD10
chr9	11653751	11654000	13.7181	25.199	0.904107	2.6e-10	0.00221843	exon	ENSSSCG00000014865	PRKRIR
chr9	125331751	125332000	2.25741	8.07085	1.86027	3.76e-10	0.00321296	exon	ENSSSCG00000021059	ADORA1
chrX	105732251	105732500	1.91012	7.08442	1.9122	1.87e-09	0.015962	exon	ENSSSCG00000012585	DCX
chr1	24925751	24926000	0.347294	4.75284	3.75972	3.37e-12	2.88e-05	downstream2k	ENSSSCG00000004138	HIVEP2
chr1	30485501	30485750	0.520941	5.38057	3.36836	1.61e-12	1.38e-05	downstream2k	ENSSSCG00000004158	IL22RA2
chr1	76105751	76106000	0.173647	3.31802	4.19856	1.54e-09	0.0131628	downstream2k	ENSSSCG00000004358
chr1	76106501	76106750	1.04188	5.29089	2.35933	2.79e-09	0.0238561	downstream2k	ENSSSCG00000004358
chr1	154057001	154057250	0	2.60061	7.90151	1.9e-09	0.0162563	downstream2k	ENSSSCG00000004813	TTC23
chr1	285896251	285896500	0.173647	3.13867	4.11866	5.55e-09	0.047407	downstream2k	ENSSSCG00000028779	U4
chr1	299108001	299108250	0.694588	5.11154	2.88704	1.91e-10	0.0016308	downstream2k	ENSSSCG00000005589	NR6A1
chr1	301844751	301845000	0.955058	5.20122	2.45887	1.46e-09	0.0124714	downstream2k	ENSSSCG00000005610
chr10	18268251	18268750	0.347294	3.85607	3.45884	1.57e-09	0.0134441	downstream2k	ENSSSCG00000010872,ENSSSCG00000028096	AKT3,
chr10	28616501	28616750	1.04188	5.20122	2.33472	4.73e-09	0.0403585	downstream2k	ENSSSCG00000010914	NAV1
chr10	70146001	70146250	5.12258	16.1417	1.68106	1.32e-16	1.13e-09	downstream2k	ENSSSCG00000024480	SFMBT2
chr11	70392501	70392750	3.73341	10.5818	1.52758	2.72e-10	0.00232454	downstream2k	ENSSSCG00000009495
chr11	70739501	70739750	0.694588	4.75284	2.7823	1.8e-09	0.0153765	downstream2k	ENSSSCG00000009498
chr11	70827751	70828250	1.21553	8.78826	2.87	1.02e-17	8.73e-11	downstream2k	ENSSSCG00000009496
chr11	71082001	71082250	0.26047	4.1251	3.95605	3.89e-11	0.000332227	downstream2k	ENSSSCG00000026286
chr11	74693751	74694000	8.24823	16.8591	1.05773	3.77e-09	0.0321556	downstream2k	ENSSSCG00000009511	STK24
chr11	87282501	87283000	0.955058	5.20122	2.45887	1.46e-09	0.0124714	downstream2k	ENSSSCG00000029393	CENPJ
chr12	6120501	6120750	4.428	11.3889	1.38803	1.38e-09	0.0117807	downstream2k	ENSSSCG00000017213	HN1
chr12	14691001	14691250	0.694588	5.38057	2.96089	3.48e-11	0.000296944	downstream2k	ENSSSCG00000017277	PECAM1
chr12	14984751	14985000	2.25741	8.60891	1.95326	2.37e-11	0.000202671	downstream2k	ENSSSCG00000017280	ICAM2
chr12	17974001	17974250	0.173647	3.49737	4.27427	4.26e-10	0.00363738	downstream2k	ENSSSCG00000017322
chr12	18311001	18311500	1.64965	7.26377	2.15839	4.14e-11	0.000353651	downstream2k	ENSSSCG00000017328	ARHGAP27
chr12	21862751	21863000	1.04188	5.55992	2.43074	5.69e-10	0.00485826	downstream2k	ENSSSCG00000017459	KRT20
chr12	45192501	45192750	0	2.60061	7.90151	1.9e-09	0.0162563	downstream2k	ENSSSCG00000017747	RAB11FIP4
chr12	51536251	51536750	0.868234	5.20122	2.59471	4.16e-10	0.00355553	downstream2k	ENSSSCG00000017863	TRPV1
chr12	55536501	55536750	0.868234	5.02186	2.54419	4.27e-09	0.0364405	downstream2k	ENSSSCG00000029940	KCNAB3
chr12	56119751	56120000	0.694588	4.57348	2.72694	5.46e-09	0.0466095	downstream2k	ENSSSCG00000024527
chr13	33635501	33636000	0.607764	5.55992	3.1975	2.46e-12	2.1e-05	downstream2k	ENSSSCG00000011339	CSPG5
chr13	38102251	38102750	0	2.69028	7.95021	9.53e-10	0.00814139	downstream2k	ENSSSCG00000011450	ITIH1
chr13	38915751	38916000	0.781411	5.91863	2.93073	1.1e-12	9.4e-06	downstream2k	ENSSSCG00000023387
chr13	144709251	144709500	0.347294	3.94575	3.49191	8.57e-10	0.00732028	downstream2k	ENSSSCG00000026935
chr14	3601251	3601750	0.955058	5.91863	2.64491	1.84e-11	0.000157065	downstream2k	ENSSSCG00000009593	ROR2
chr14	6296501	6296750	0.173647	3.13867	4.11866	5.55e-09	0.047407	downstream2k	ENSSSCG00000023602
chr14	25515751	25516000	0.26047	3.58705	3.75499	1.68e-09	0.0143163	downstream2k	ENSSSCG00000009745	ADGRD1
chr14	80489751	80490000	1.1287	5.47024	2.29302	3.04e-09	0.0259327	downstream2k	ENSSSCG00000023300	U6
chr14	118269001	118269250	0.26047	3.94575	3.89209	1.37e-10	0.0011708	downstream2k	ENSSSCG00000010514	RRP12
chr14	140908251	140908500	1.04188	5.47024	2.40733	9.69e-10	0.00827631	downstream2k	ENSSSCG00000010684	RGS10
chr14	143098751	143099250	0.607764	4.39413	2.85876	4.43e-09	0.0378527	downstream2k	ENSSSCG00000028063	TACC2
chr15	28468751	28469000	0.607764	5.02186	3.05096	8.12e-11	0.00069393	downstream2k	ENSSSCG00000029304	STEAP3
chr15	133268751	133269250	0.347294	5.02186	3.83898	5.2e-13	4.45e-06	downstream2k	ENSSSCG00000016182	RUFY4
chr15	148690251	148690500	0.434117	5.20122	3.57656	9.67e-13	8.27e-06	downstream2k	ENSSSCG00000016314	TRPM8
chr15	153832501	153833000	0	5.29089	8.9231	1.89e-18	1.62e-11	downstream2k	ENSSSCG00000029223
chr15	153833751	153834250	1.73647	9.23664	2.43107	1.57e-15	1.34e-08	downstream2k	ENSSSCG00000029223
chr15	154269001	154269250	0.868234	5.82895	2.75877	8.3e-12	7.09e-05	downstream2k	ENSSSCG00000029653
chr17	37207001	37207250	0.781411	6.18765	2.99474	1.92e-13	1.64e-06	downstream2k	ENSSSCG00000007169	TMEM239
chr17	53724251	53724750	1.21553	6.18765	2.36457	1.44e-10	0.0012341	downstream2k	ENSSSCG00000007428,ENSSSCG00000007429,ENSSSCG00000007430	ZSWIM1,SPATA25,NEURL2
chr17	68376501	68377000	0.955058	7.26377	2.93988	2.11e-15	1.8e-08	downstream2k	ENSSSCG00000007537
chr18	3480501	3481000	1.56282	9.05729	2.55379	4.09e-16	3.5e-09	downstream2k	ENSSSCG00000022007
chr18	9879001	9879250	0.607764	4.57348	2.91633	1.43e-09	0.0121977	downstream2k	ENSSSCG00000016499	RAB19
chr18	15615501	15615750	0.173647	3.49737	4.27427	4.26e-10	0.00363738	downstream2k	ENSSSCG00000016539	AKR1B1
chr18	25185751	25186250	0.26047	3.67672	3.7905	8.98e-10	0.00767189	downstream2k	ENSSSCG00000016601	SPAM1
chr2	783251	783500	1.73647	8.16053	2.25258	7.72e-13	6.6e-06	downstream2k	ENSSSCG00000028106
chr2	6294001	6294500	1.30235	9.95405	2.95084	2.64e-20	2.26e-13	downstream2k	ENSSSCG00000013013	ARL2
chr2	7095001	7095250	1.30235	6.54636	2.34707	5.56e-11	0.000475217	downstream2k	ENSSSCG00000013044	FLRT1
chr2	72570751	72571000	1.30235	6.18765	2.26591	4.39e-10	0.00375434	downstream2k	ENSSSCG00000013559
chr2	84261001	84261500	1.04188	7.08442	2.77972	2.82e-14	2.41e-07	downstream2k	ENSSSCG00000014071	BTF3
chr2	122747501	122747750	3.73341	10.3128	1.49046	1.34e-09	0.0114382	downstream2k	ENSSSCG00000014212
chr2	143769251	143769750	0.520941	6.36701	3.61076	2.06e-15	1.76e-08	downstream2k	ENSSSCG00000014314
chr2	150155001	150155250	0.434117	4.57348	3.39142	6.76e-11	0.000577424	downstream2k	ENSSSCG00000020485	U5
chr3	18508001	18508250	0.434117	4.03543	3.21131	2.43e-09	0.020715	downstream2k	ENSSSCG00000027946	MVP
chr3	29680501	29682000	0.781411	7.80182	3.32864	2.35e-18	2.01e-11	downstream2k	ENSSSCG00000026966	BFAR
chr3	29684001	29684250	2.86517	9.14697	1.69817	5.03e-10	0.00429902	downstream2k	ENSSSCG00000007879
chr3	77096501	77096750	0.347294	4.48381	3.67586	2.16e-11	0.000184684	downstream2k	ENSSSCG00000008344	ARHGAP25
chr3	128170251	128170500	0.520941	4.30445	3.04716	1.91e-09	0.0162884	downstream2k	ENSSSCG00000008611
chr4	6133501	6133750	4.68847	12.2856	1.41501	1.98e-10	0.00169402	downstream2k	ENSSSCG00000005941	CU151851.1
chr4	37677251	37677500	1.38918	6.09798	2.15254	2.08e-09	0.0177864	downstream2k	ENSSSCG00000006058	RRM2B
chr4	91597751	91598000	0.347294	7.80182	4.47345	7.37e-22	6.3e-15	downstream2k	ENSSSCG00000006314
chr4	106384501	106385000	1.21553	6.27733	2.38529	8.54e-11	0.000729988	downstream2k	ENSSSCG00000006614	THEM5
chr4	110280751	110281000	3.47294	9.95405	1.54346	1.74e-09	0.0148801	downstream2k	ENSSSCG00000006704
chr4	111397251	111398000	0.173647	4.48381	4.63174	3.37e-13	2.88e-06	downstream2k	ENSSSCG00000030938	PHGDH
chr4	138555001	138555250	1.21553	7.71215	2.68181	8.64e-15	7.39e-08	downstream2k	ENSSSCG00000029402	ZNF326
chr5	489751	490000	2.25741	7.8915	1.8279	9.29e-10	0.00793611	downstream2k	ENSSSCG00000000006	PPARA
chr5	1070001	1070500	1.82329	8.51923	2.24461	2.96e-13	2.53e-06	downstream2k	ENSSSCG00000000010
chr5	30314501	30314750	1.99694	7.5328	1.93683	4.41e-10	0.00377	downstream2k	ENSSSCG00000025211
chr5	63820251	63820500	3.99388	12.0166	1.61383	3.22e-12	2.75e-05	downstream2k	ENSSSCG00000000629
chr5	64580001	64580500	0.0868234	4.1251	5.42735	3.67e-13	3.13e-06	downstream2k	ENSSSCG00000025509
chr5	84426001	84426250	2.69153	8.60891	1.70065	1.45e-09	0.0123603	downstream2k	ENSSSCG00000000854
chr6	12712251	12712500	1.476	6.90506	2.24477	3.82e-11	0.000326786	downstream2k	ENSSSCG00000002714
chr6	40877251	40877500	3.03882	9.23664	1.62765	1.43e-09	0.0122158	downstream2k	ENSSSCG00000002923	WDR62
chr6	43564501	43564750	3.47294	11.7476	1.78223	1.19e-13	1.02e-06	downstream2k	ENSSSCG00000010716
chr6	53765751	53766000	0.173647	3.40769	4.23691	8.11e-10	0.00692323	downstream2k	ENSSSCG00000029446
chr6	154023001	154023500	1.30235	6.0083	2.22355	1.22e-09	0.0104159	downstream2k	ENSSSCG00000003931	KIF2C
chr7	10326251	10326750	2.43106	10.0437	2.06898	7.72e-14	6.6e-07	downstream2k	ENSSSCG00000030526	SIRT5
chr7	43543251	43543500	1.1287	5.6496	2.33948	1.07e-09	0.0091506	downstream2k	ENSSSCG00000001656	RRP36
chr7	82308501	82308750	0.0868234	3.49737	5.18988	3.96e-11	0.000338713	downstream2k	ENSSSCG00000024807
chr7	82326251	82326500	0.434117	4.57348	3.39142	6.76e-11	0.000577424	downstream2k	ENSSSCG00000002081
chr7	82524751	82525000	1.30235	5.91863	2.20189	2.02e-09	0.017289	downstream2k	ENSSSCG00000027075
chr7	82528501	82528750	1.1287	6.18765	2.47048	4.46e-11	0.000381338	downstream2k	ENSSSCG00000023790
chr7	82555001	82555500	0.434117	4.30445	3.30417	4.08e-10	0.00348557	downstream2k	ENSSSCG00000002090
chr7	82697001	82697500	0.434117	5.47024	3.64917	1.54e-13	1.31e-06	downstream2k	ENSSSCG00000002071
chr7	103002501	103002750	2.6047	8.25021	1.68643	3.77e-09	0.0321673	downstream2k	ENSSSCG00000002352	ZNF410
chr7	106538001	106538250	0.347294	3.67672	3.39032	5.28e-09	0.0451085	downstream2k	ENSSSCG00000002395	TMED8
chr7	131725501	131725750	0.26047	3.40769	3.68122	5.81e-09	0.0496232	downstream2k	ENSSSCG00000002565
chr8	41305751	41306000	1.476	6.54636	2.16793	4.77e-10	0.0040707	downstream2k	ENSSSCG00000008833	SGCB
chr8	79862501	79862750	0.955058	5.38057	2.50767	4.95e-10	0.00422957	downstream2k	ENSSSCG00000023198
chr8	129822001	129822500	1.38918	6.54636	2.25472	1.67e-10	0.00142827	downstream2k	ENSSSCG00000009176,ENSSSCG00000028367	LAMTOR3,
chr9	3955501	3955750	1.91012	6.99474	1.89385	2.97e-09	0.0253766	downstream2k	ENSSSCG00000014626	HPX
chr9	4260751	4261250	3.64658	10.4921	1.54916	3.08e-10	0.0026316	downstream2k	ENSSSCG00000028242
chr9	6718751	6719000	0.347294	4.03543	3.52424	4.66e-10	0.0039793	downstream2k	ENSSSCG00000029908
chr9	119542001	119542250	0.434117	4.21478	3.27388	7.41e-10	0.0063251	downstream2k	ENSSSCG00000029596
chr9	119575751	119576250	0.347294	4.39413	3.64678	4.01e-11	0.000342232	downstream2k	ENSSSCG00000024028	STARD3NL
chr9	125331751	125332000	2.25741	8.07085	1.86027	3.76e-10	0.00321296	downstream2k	ENSSSCG00000030681	MYBPH
chr9	145771501	145771750	0.26047	3.49737	3.71857	3.12e-09	0.026675	downstream2k	ENSSSCG00000026404	SERTAD4
chr9	146266751	146267250	0.694588	5.11154	2.88704	1.91e-10	0.0016308	downstream2k	ENSSSCG00000015613	C1orf74
chr9	150064751	150065000	2.08376	7.44312	1.85851	1.67e-09	0.0142745	downstream2k	ENSSSCG00000023303	FIGNL1
chrX	44481501	44482250	0.347294	6.18765	4.13956	1.44e-16	1.23e-09	downstream2k	ENSSSCG00000023500	DUSP21
chrX	49323001	49323500	0.434117	5.55992	3.67258	8.31e-14	7.1e-07	downstream2k	ENSSSCG00000021156	U6
chrX	62857001	62857250	0.173647	3.31802	4.19856	1.54e-09	0.0131628	downstream2k	ENSSSCG00000012386	FAM155B
chrX	91023501	91024000	0.0868234	4.21478	5.4583	1.87e-13	1.6e-06	downstream2k	ENSSSCG00000012495	BTK
chrX	124747001	124747500	1.30235	8.78826	2.77134	4.19e-17	3.58e-10	downstream2k	ENSSSCG00000021375	HS6ST2
chr1	2766251	2766750	4.16753	11.6579	1.50891	6.49e-11	0.000554494	intron	ENSSSCG00000004018	MLLT4
chr1	7654251	7654500	1.38918	6.0083	2.1312	3.43e-09	0.0292498	intron	ENSSSCG00000004032
chr1	7756001	7756500	0.173647	4.39413	4.60266	6.48e-13	5.54e-06	intron	ENSSSCG00000004032
chr1	7808751	7809000	0.173647	3.22834	4.15917	2.93e-09	0.0249958	intron	ENSSSCG00000004032
chr1	8249251	8249750	1.64965	8.78826	2.43288	6.76e-15	5.78e-08	intron	ENSSSCG00000026205
chr1	8350001	8350250	1.73647	7.44312	2.12001	4.22e-11	0.000360203	intron	ENSSSCG00000004033	AGPAT4
chr1	8376001	8376250	6.85905	15.4243	1.19517	3.37e-10	0.0028764	intron	ENSSSCG00000004033	AGPAT4
chr1	8417751	8418250	1.21553	7.08442	2.5595	4.04e-13	3.45e-06	intron	ENSSSCG00000004033	AGPAT4
chr1	8437501	8437750	0.26047	4.21478	3.98699	2.07e-11	0.000176665	intron	ENSSSCG00000004033	AGPAT4
chr1	8501751	8502250	4.0807	12.0166	1.58289	6.55e-12	5.59e-05	intron	ENSSSCG00000025030
chr1	8534751	8535000	0.955058	5.11154	2.43383	2.5e-09	0.0213431	intron	ENSSSCG00000004037
chr1	8582751	8583250	0	4.75284	8.76871	1.19e-16	1.02e-09	intron	ENSSSCG00000029556
chr1	8783251	8783750	7.98776	16.7694	1.09627	1.35e-09	0.0115262	intron	ENSSSCG00000004038	PLG
chr1	8832001	8832250	2.51788	8.42956	1.76612	7.33e-10	0.00626301	intron	ENSSSCG00000004039	SLC22A3
chr1	9369251	9369500	2.51788	10.1334	2.03139	1.23e-13	1.05e-06	intron	ENSSSCG00000004046	PNLDC1
chr1	10484501	10485000	0.347294	4.84251	3.78663	1.81e-12	1.55e-05	intron	ENSSSCG00000004057	SYTL3
chr1	11198251	11198500	0.0868234	2.86964	4.90546	4.18e-09	0.0356644	intron	ENSSSCG00000012315
chr1	13883251	13883500	5.03576	13.003	1.39396	1.11e-10	0.000950241	intron	ENSSSCG00000026474
chr1	16088251	16088500	2.6047	8.60891	1.74776	6.71e-10	0.00573391	intron	ENSSSCG00000004081	SYNE1
chr1	17129251	17129500	0.173647	3.85607	4.41471	3.21e-11	0.000274338	intron	ENSSSCG00000004087	CCDC170
chr1	17243001	17243250	1.21553	6.18765	2.36457	1.44e-10	0.0012341	intron	ENSSSCG00000004089	RMND1
chr1	19351501	19351750	2.25741	7.62247	1.77793	3.55e-09	0.0302886	intron	ENSSSCG00000028974	UST
chr1	23259501	23259750	0.434117	4.48381	3.36292	1.23e-10	0.00105307	intron	ENSSSCG00000026681
chr1	34538751	34539000	0.434117	4.1251	3.24293	1.34e-09	0.0114573	intron	ENSSSCG00000004181	VNN1
chr1	37255001	37255500	0	3.85607	8.46782	1.19e-13	1.02e-06	intron	ENSSSCG00000004207
chr1	37480251	37480500	1.21553	5.82895	2.27857	1.16e-09	0.00986836	intron	ENSSSCG00000004207
chr1	40787251	40787750	0.955058	6.18765	2.70893	3.45e-12	2.95e-05	intron	ENSSSCG00000004221	HINT3
chr1	42089751	42090250	0.520941	5.20122	3.31955	5.32e-12	4.55e-05	intron	ENSSSCG00000029277	NKAIN2
chr1	58373751	58374250	0	2.77996	7.99733	4.77e-10	0.00407744	intron	ENSSSCG00000004280	RIMS1
chr1	58474501	58474750	0.0868234	3.04899	4.9926	1.11e-09	0.00945885	intron	ENSSSCG00000004280	RIMS1
chr1	59322501	59322750	3.90705	10.3128	1.42507	4.8e-09	0.0410008	intron	ENSSSCG00000004283
chr1	64531251	64531500	2.17059	8.87794	2.0539	2.28e-12	1.95e-05	intron	ENSSSCG00000004322	ANKRD6
chr1	64609501	64609750	0.0868234	2.95931	4.94969	2.15e-09	0.0183736	intron	ENSSSCG00000004328
chr1	72095501	72096000	0.434117	5.38057	3.62537	2.84e-13	2.43e-06	intron	ENSSSCG00000004340	FHL5
chr1	72543751	72544000	0.347294	3.85607	3.45884	1.57e-09	0.0134441	intron	ENSSSCG00000028811
chr1	72749001	72749250	0.173647	4.21478	4.54269	2.39e-12	2.04e-05	intron	ENSSSCG00000004344
chr1	76062751	76063250	0.607764	5.38057	3.15028	7.94e-12	6.78e-05	intron	ENSSSCG00000004357	SIM1
chr1	105747251	105747500	2.51788	8.33988	1.75071	1.14e-09	0.00970347	intron	ENSSSCG00000021072
chr1	106356251	106356500	0.347294	3.7664	3.42499	2.89e-09	0.0246484	intron	ENSSSCG00000004503
chr1	114774501	114774750	0.0868234	3.67672	5.26181	1.04e-11	8.91e-05	intron	ENSSSCG00000004534	CCDC68
chr1	114797001	114797500	0.520941	4.93219	3.24309	3.16e-11	0.000270079	intron	ENSSSCG00000004534	CCDC68
chr1	124808001	124808250	1.476	7.8915	2.43713	1.26e-13	1.08e-06	intron	ENSSSCG00000004587	MYO1E
chr1	132655001	132655500	0.694588	6.09798	3.14111	3.44e-13	2.94e-06	intron	ENSSSCG00000004622	GNB5
chr1	161594251	161594500	2.25741	7.5328	1.76088	5.52e-09	0.0471116	intron	ENSSSCG00000004856,ENSSSCG00000004857	,ATP9B
chr1	176389501	176390000	0.173647	3.31802	4.19856	1.54e-09	0.0131628	intron	ENSSSCG00000004897	ZCCHC2
chr1	182466751	182467250	0.173647	3.13867	4.11866	5.55e-09	0.047407	intron	ENSSSCG00000004948	SMAD6
chr1	186898251	186898500	0.607764	5.11154	3.07644	4.55e-11	0.000388969	intron	ENSSSCG00000021608
chr1	187202501	187202750	0.0868234	2.95931	4.94969	2.15e-09	0.0183736	intron	ENSSSCG00000004976
chr1	204798251	204798750	1.21553	8.16053	2.76322	5.32e-16	4.55e-09	intron	ENSSSCG00000005052	WDHD1
chr1	204807501	204808000	2.952	9.23664	1.66932	6.93e-10	0.00591848	intron	ENSSSCG00000005052	WDHD1
chr1	248953751	248954250	0.694588	4.84251	2.80921	1.03e-09	0.00880228	intron	ENSSSCG00000005249	FAM189A2
chr1	251446501	251446750	0	2.60061	7.90151	1.9e-09	0.0162563	intron	ENSSSCG00000024257
chr1	255025251	255025500	0.347294	4.1251	3.55587	2.53e-10	0.00215973	intron	ENSSSCG00000005272	NMRK1
chr1	264153001	264153250	1.21553	7.26377	2.59552	1.36e-13	1.16e-06	intron	ENSSSCG00000005317	TLN1
chr1	265451501	265451750	1.30235	5.91863	2.20189	2.02e-09	0.017289	intron	ENSSSCG00000005345	PAX5
chr1	268184751	268185250	0.347294	4.57348	3.70436	1.16e-11	9.95e-05	intron	ENSSSCG00000005376	TBC1D2
chr1	270604751	270605000	0	3.04899	8.1301	6e-11	0.000512352	intron	ENSSSCG00000005391
chr1	271864751	271865000	1.04188	6.63603	2.68554	8.16e-13	6.97e-06	intron	ENSSSCG00000005399
chr1	284018251	284019000	0	4.93219	8.82203	3e-17	2.56e-10	intron	ENSSSCG00000005469	KIAA1958
chr1	284300751	284301250	2.6047	9.416	1.87688	1.22e-11	0.000104617	intron	ENSSSCG00000005471	SNX30
chr1	284447501	284447750	3.12564	9.32632	1.60108	1.92e-09	0.0163975	intron	ENSSSCG00000005474	SAL1
chr1	284448251	284448500	8.07458	17.9352	1.17759	3.43e-11	0.000293136	intron	ENSSSCG00000005474	SAL1
chr1	284449001	284449250	0.607764	5.6496	3.22053	1.36e-12	1.17e-05	intron	ENSSSCG00000005474	SAL1
chr1	284449501	284449750	3.29929	12.5547	1.95176	3.58e-16	3.06e-09	intron	ENSSSCG00000005474	SAL1
chr1	284450751	284451000	7.0327	16.1417	1.2247	6.34e-11	0.000541644	intron	ENSSSCG00000005474	SAL1
chr1	284451501	284451750	2.6047	10.2231	1.99539	1.92e-13	1.64e-06	intron	ENSSSCG00000005474	SAL1
chr1	284930501	284930750	0.694588	5.73927	3.05381	3.5e-12	2.99e-05	intron	ENSSSCG00000005480
chr1	285683751	285684000	1.21553	6.09798	2.34354	2.44e-10	0.00208202	intron	ENSSSCG00000005484	ZNF618
chr1	285896251	285896500	0.173647	3.13867	4.11866	5.55e-09	0.047407	intron	ENSSSCG00000023475,ENSSSCG00000005487	,COL27A1
chr1	285997751	285998000	2.69153	10.4024	1.97335	1.86e-13	1.59e-06	intron	ENSSSCG00000005487,ENSSSCG00000023894	COL27A1,
chr1	286108751	286109000	0.434117	3.94575	3.17897	4.38e-09	0.0373801	intron	ENSSSCG00000005490,ENSSSCG00000005487	DFNB31,COL27A1
chr1	286204501	286204750	1.1287	5.47024	2.29302	3.04e-09	0.0259327	intron	ENSSSCG00000005489
[truncated: 9,117 more rows]

## Sheet: Table S4
Table S4. Gene ontology analysis of differentially methylated genes between Tongcheng and Landrace pigs.
[truncated: 28 more rows]

[truncated: 12 more sheets: Table S5, Table S6, Table S7, Table S8, Table S9, Table S10, Table S11, Table S12, Table S13, Table S14, Table S15, Table S16]
